# Supplementary material for: Identification of Regulatory Functions of LncRNAs Associated With T. circumcincta Infection in Adult Sheep
Source: Front Genet. 2021 Jun 14;12:685341. doi: 10.3389/fgene.2021.685341 (PMC8236958; doi:10.3389/fgene.2021.685341)
Supplement: Supplementary Table 1 — Differentially expressed gene loci sorted based on p-value and the list of associated long non-coding RNAs (lncRNAs) along with the information of novel lncRNAs. [file Table_1.XLSX]

## Sheet: Table S1
Identification of regulatory functions of lncRNAs associated with T. circumcincta infection in adult sheep
Praveen Krishna Chitneedi, Rosemarie Weikard, Juan J. Arranz, María Martínez Valladares, Christa Kühn, Beatriz Gutiérrez-Gil
Table S1 | Differentially expressed gene loci sorted based on p value and the list of associated long noncoding RNAs (lncRNAs) along with the novel lncRNA information.
Locus ID	Chromosome	Strand	Start	End	Gene gene / closest gene*	baseMean	log2FoldChange	pvalue	padj	lncRNA	Novel_lncRNA
MSTRG.24968	3	-	203060967	203064958	-	68.6418	-5.97071	4.07e-08	6.25e-05	Yes	Yes
MSTRG.9795	15	+	8124532	8124964	-	7.78002	-5.47814	5.09e-09	1.59e-05	No	No
MSTRG.15636	2	+	121953781	121954065	-	6.74345	-5.239	1.69e-07	0.000145794	No	No
MSTRG.23166	3	-	55742708	55743097	-	5.89464	-4.54186	1.71e-05	0.00207222	No	No
MSTRG.9445	14	-	57076716	57077092	-	5.35926	-4.36918	2.18e-05	0.00236351	No	No
MSTRG.35095	X	-	68063062	68063375	-	4.93117	-4.289	5.09e-06	0.00116115	No	No
MSTRG.22993	3	+	35885343	35885766	CLIP4	7.09672	-4.27726	1.21e-05	0.0017341	No	No
MSTRG.31235	8	+	8542070	8542416	-	6.35682	-4.24137	2.26e-07	0.000172285	No	No
MSTRG.11714	17	-	41381610	41382075	-	9.20433	-4.18075	4.68e-08	6.25e-05	No	No
MSTRG.34936	X	-	57072225	57072861	-	12.2608	-4.17599	5.98e-06	0.00126365	No	No
MSTRG.15816	2	-	139242891	139243715	-	12.6332	-4.15235	3.45e-10	4.6e-06	No	No
MSTRG.15886	2	+	148553873	148554205	PLA2R1	7.29964	-4.10855	1.15e-05	0.00166866	No	No
MSTRG.9798	15	-	8299477	8300062	-	7.97436	-4.09593	1.54e-05	0.0019225	No	No
MSTRG.34689	X	+	44477011	44477342	ENSOARG00000004808	7.00127	-4.0663	6.18e-07	0.000336639	No	No
MSTRG.35510	X	-	105285796	105286106	-	6.87492	-3.94963	3.91e-06	0.00103056	No	No
MSTRG.13378	19	+	1183345	1184243	-	10.6008	-3.9412	2.76e-06	0.000837922	No	No
MSTRG.29247	6	+	77917776	77918389	-	10.5035	-3.90224	1.56e-07	0.000143914	No	No
MSTRG.21368	25	+	1371833	1372344	-	7.52245	-3.85896	3.49e-07	0.000229848	No	No
MSTRG.30189	7	-	25142485	25142808	-	11.4259	-3.84791	2.65e-07	0.000191037	No	No
MSTRG.3219	10	-	30281	30588	ENSOARG00000006188	7.37807	-3.8294	2e-06	0.00069372	No	No
MSTRG.33766	JH922910.1	-	6657	7061	-	8.26024	-3.74539	5.85e-06	0.00126365	No	No
MSTRG.29035	6	-	45746170	45748352	-	28.7076	-3.67479	0.000227887	0.00851718	No	No
MSTRG.3981	11	-	296748	297176	CA10	7.04621	-3.66351	0.000109795	0.00585198	No	No
MSTRG.6288	12	-	45220275	45236944	RNF207	411.94	-3.64462	0.00132316	0.0225047	No	No
MSTRG.28683	6	-	5635681	5636974	-	24.4958	-3.62661	5.54e-05	0.0040842	No	No
MSTRG.629	1	+	40764864	40765218	LEPR	6.55078	-3.61417	6.09e-06	0.00126365	No	No
MSTRG.11032	16	+	23363748	23364072	IL31RA	7.41385	-3.42456	0.000102719	0.00564091	No	No
MSTRG.28991	6	+	42269710	42270012	-	9.91734	-3.40452	0.00290738	0.0342914	Yes	Yes
MSTRG.8304	14	+	16897994	16898299	-	5.52242	-3.38732	1.23e-05	0.00173633	No	No
MSTRG.23829	3	-	108874650	108875262	-	9.30227	-3.36999	4.82e-06	0.0011465	No	No
MSTRG.2689	1	-	227826140	227826397	ENSOARG00000025617	6.34771	-3.3535	0.00182597	0.0265715	No	No
MSTRG.23827	3	+	108562310	108562623	TRHDE	7.32123	-3.33609	4.95e-07	0.000287801	No	No
MSTRG.32780	9	-	83730625	83731095	-	9.51027	-3.33318	3.41e-05	0.00299468	No	No
MSTRG.33733	JH922772.1	+	2135	2456	-	11.1016	-3.3319	7.28e-06	0.00138606	No	No
MSTRG.33296	JH921860.1	-	3735	4271	-	7.56537	-3.3318	8.86e-06	0.00146057	No	No
MSTRG.34925	X	+	55967215	55967537	-	5.64914	-3.28132	0.000204318	0.00804707	No	No
MSTRG.924	1	-	76407213	76411802	AGL	33.626	-3.25905	0.000228056	0.00851718	Yes	No
MSTRG.14373	2	-	5897880	5898444	-	9.84235	-3.21066	3.85e-06	0.00103056	No	No
MSTRG.25870	4	+	37426094	37899047	PCLO	326.236	-3.183	1.24e-05	0.00173633	No	No
MSTRG.2945	1	-	254950910	254951276	ENSOARG00000008813	10.33	-3.17707	3.23e-07	0.00022142	No	No
MSTRG.926	1	-	76441573	76494502	AGL	95.7423	-3.16918	9.17e-05	0.00526395	Yes	Yes
MSTRG.26553	4	-	101254519	101255084	-	8.01297	-3.16293	1.45e-05	0.00190009	No	No
MSTRG.15509	2	+	112218169	112218786	OCA2	12.0032	-3.15615	1.78e-05	0.00211333	No	No
MSTRG.34624	X	-	40422515	40422878	-	7.96363	-3.15433	2.56e-06	0.000801827	No	No
MSTRG.35299	X	-	79384484	79384913	ENSOARG00000008639	9.78096	-3.14846	5.91e-05	0.00417483	No	No
MSTRG.29555	6	+	112157134	112157411	-	6.27565	-3.13644	1.97e-05	0.00223195	No	No
MSTRG.31244	8	+	9407133	9407526	-	6.5012	-3.11878	0.000137737	0.00656784	No	No
MSTRG.32523	9	+	52410394	52410897	-	7.3275	-3.08759	0.000116493	0.00597065	No	No
MSTRG.29853	7	+	11547150	11547664	-	14.6164	-3.08327	3.53e-07	0.000229848	No	No
MSTRG.31693	8	-	62734543	62734819	-	6.1542	-3.08158	1.36e-05	0.00183108	No	No
MSTRG.3700	10	+	52256656	52257130	-	10.5045	-3.07877	7.4e-06	0.00138606	No	No
MSTRG.35141	X	-	72578467	72578958	-	8.75365	-3.0661	8.37e-05	0.00502523	No	No
MSTRG.20133	23	+	56003480	56003907	-	7.31873	-3.05306	4.73e-05	0.00370011	No	No
MSTRG.35735	X	+	124624352	124624605	-	5.49832	-3.04594	0.000116728	0.00597122	No	No
MSTRG.15031	2	-	57185974	57186308	-	8.32136	-3.01055	2.61e-06	0.000801827	No	No
MSTRG.10492	15	+	60386007	60386251	DNAJC24	7.92186	-2.99364	8.77e-05	0.00514953	No	No
MSTRG.31319	8	-	18383469	18383920	-	7.79456	-2.98639	0.000437979	0.0124286	No	No
MSTRG.29804	7	-	7442691	7442924	IQGAP2	80.6646	-2.97963	1.02e-06	0.000513369	No	No
MSTRG.35115	X	-	69776750	69777368	-	8.23973	-2.961	0.0030407	0.0350283	No	No
MSTRG.34772	X	+	49951866	49952569	-	12.2373	-2.95137	0.00251545	0.0317762	No	No
MSTRG.29958	7	+	18732001	18732527	-	9.66331	-2.93707	0.000542281	0.0138702	No	No
MSTRG.22942	3	-	34144921	34145254	-	6.19855	-2.93481	0.000154393	0.00696413	No	No
MSTRG.19427	22	-	25648591	25649041	-	6.93151	-2.91951	0.000129514	0.0063574	No	No
MSTRG.28573	5	+	94140134	94140488	-	7.76707	-2.91752	1.49e-05	0.00191711	No	No
MSTRG.35809	X	+	131012993	131013285	-	5.57911	-2.91158	0.000190934	0.00775114	No	No
MSTRG.13732	19	-	38899075	38899626	ENSOARG00000011671	6.88319	-2.90849	7.86e-06	0.00142011	No	No
MSTRG.33634	JH922608.1	+	397	1615	-	31.1955	-2.88916	0.00016156	0.00710211	No	No
MSTRG.17510	20	-	26216068	26216685	-	12.8138	-2.8836	4.96e-07	0.000287801	No	No
MSTRG.900	1	-	71654067	71654442	-	6.32532	-2.88111	8.33e-06	0.00142675	No	No
MSTRG.34982	X	+	60615502	60617240	-	21.7916	-2.87708	0.000912253	0.0184405	No	No
MSTRG.28931	6	-	35181841	35182176	-	7.79345	-2.86097	0.000168024	0.00727188	No	No
MSTRG.35018	X	+	62128577	62128947	-	6.36514	-2.85582	8.26e-05	0.00498276	No	No
MSTRG.28612	5	-	101410591	101410864	-	7.07624	-2.85277	7.24e-05	0.00472953	No	No
MSTRG.33823	JH923031.1	-	22299	23241	-	13.3575	-2.84415	0.000626555	0.0151036	No	No
MSTRG.26319	4	+	78409088	78409507	-	8.40115	-2.84083	3.67e-05	0.00310862	No	No
MSTRG.21538	25	+	20868505	20868800	-	6.41543	-2.8362	0.000415053	0.012126	No	No
MSTRG.10576	15	+	71367881	71368564	ENSOARG00000026842	9.66291	-2.8297	0.000430955	0.0122947	No	No
MSTRG.28687	6	-	6264888	6303340	MYOZ2	121.191	-2.82489	0.00148596	0.0237602	No	No
MSTRG.8597	14	+	37476766	37477117	-	53.3676	-2.82146	5.13e-06	0.00116115	No	No
MSTRG.33822	JH923031.1	-	20351	21376	-	13.751	-2.80882	0.000360879	0.0111923	No	No
MSTRG.19834	23	-	24675923	24676207	KLHL14	8.43142	-2.79872	0.00015391	0.00696178	No	No
MSTRG.26832	4	-	119047060	119049361	ENSOARG00000025275	68.5812	-2.79344	1.09e-06	0.000521312	Yes	No
MSTRG.6444	12	+	53074308	53074905	-	10.744	-2.77774	0.000182911	0.00759606	No	No
MSTRG.35154	X	+	73983119	73983471	-	5.37893	-2.77212	0.00121858	0.02165	No	No
MSTRG.19157	22	-	12427119	12434686	ENSOARG00000026738	121.154	-2.75679	7.55e-06	0.00138606	Yes	No
MSTRG.18974	21	+	49288958	49290067	ENSOARG00000026138	23.5338	-2.75468	2.81e-05	0.00271045	Yes	No
MSTRG.33639	JH922616.1	-	40645	41839	-	20.5522	-2.74112	1.11e-05	0.00165148	No	No
MSTRG.1357	1	+	102066088	102066499	-	10.7774	-2.73811	0.00171617	0.0256016	No	No
MSTRG.3747	10	+	60717030	60717413	-	12.8943	-2.73186	0.000328007	0.0106834	No	No
MSTRG.10266	15	-	43476389	43476801	TRIM66	8.37926	-2.73173	9.11e-06	0.0014749	No	No
MSTRG.33821	JH923031.1	-	18403	19428	-	13.9423	-2.72653	0.000691399	0.0159434	No	No
MSTRG.12866	18	+	37474741	37475116	-	8.98655	-2.71474	0.00170035	0.0255511	No	No
MSTRG.31535	8	+	43444008	43444278	-	7.61578	-2.71194	1.09e-05	0.00164041	No	No
MSTRG.1866	1	-	130938548	130938896	-	8.39589	-2.70756	2.15e-05	0.00233865	No	No
MSTRG.26415	4	+	90446301	90446816	-	7.54507	-2.70541	0.00183874	0.0266847	No	No
MSTRG.32871	AMGL01119949.1	-	4287	4958	-	14.6307	-2.6823	0.000229016	0.00854064	No	No
MSTRG.9825	15	-	12551986	12552233	-	6.54774	-2.67306	0.000332809	0.0107206	No	No
MSTRG.17593	20	-	26258023	26258316	ENSOARG00000017380	6.00057	-2.67019	0.00229021	0.0302142	No	No
MSTRG.16065	2	-	171921544	171921821	THSD7B	11.3379	-2.65657	0.00014501	0.00679435	No	No
MSTRG.33820	JH923031.1	-	16455	17480	-	13.3573	-2.65241	0.00104768	0.020069	No	No
MSTRG.25901	4	-	41367597	41368007	-	12.755	-2.65211	0.000458168	0.012782	No	No
MSTRG.1806	1	+	123715471	123715814	-	5.94888	-2.63846	0.000218792	0.00835824	No	No
MSTRG.24449	3	+	162568126	162568571	-	14.0644	-2.63221	0.000696639	0.0159717	No	No
MSTRG.35313	X	+	81295973	81296189	-	27.8007	-2.60567	0.000160021	0.0070629	No	No
MSTRG.29511	6	-	105817541	105817862	-	6.01599	-2.59938	0.00135276	0.0226731	No	No
MSTRG.31239	8	+	8916246	8916633	-	16.8361	-2.58878	0.000150131	0.00687846	No	No
MSTRG.32455	9	-	46281490	46285317	-	98.6015	-2.58039	0.000468816	0.0129585	No	No
MSTRG.10247	15	+	42966431	42966908	-	8.36545	-2.57849	0.000159079	0.0070334	No	No
MSTRG.26544	4	+	100515799	100517196	CHRM2	19.6146	-2.57163	0.00025097	0.00899551	No	No
MSTRG.31286	8	-	12994712	12995021	-	9.03594	-2.5602	0.000157007	0.0070297	No	No
MSTRG.19765	23	-	15008783	15009049	-	8.03635	-2.5436	8.02e-05	0.00494401	No	No
MSTRG.32517	9	-	51678636	51678899	-	6.52084	-2.54262	0.000432044	0.0122994	No	No
MSTRG.8290	14	-	15011185	15086800	NETO2	77.1521	-2.53131	0.0031149	0.0355054	No	No
MSTRG.11414	17	-	232874	233305	KLHL2	10.9637	-2.52953	2.34e-05	0.00243057	No	No
MSTRG.2196	1	+	180406927	180407299	-	7.27934	-2.52472	0.000198815	0.00795947	No	No
MSTRG.27487	5	-	15840259	15880396	ACSBG2	44.6318	-2.52203	0.000238393	0.00872133	No	No
MSTRG.12898	18	+	41397481	41397986	-	7.80287	-2.52003	0.00303061	0.0350252	No	No
MSTRG.547	1	+	32447767	32448226	-	14.0745	-2.51834	0.000129769	0.0063582	No	No
MSTRG.9756	15	+	3064352	3065228	-	10.9896	-2.50914	0.000679792	0.0157848	No	No
MSTRG.7303	13	-	46899607	46900155	-	12.5236	-2.49955	0.000972336	0.0191204	No	No
MSTRG.25528	3	-	222866915	222870301	ENSOARG00000026076	26.058	-2.49521	0.000204125	0.00804707	Yes	No
MSTRG.16255	2	-	200397326	200398382	-	14.1455	-2.48908	0.00495553	0.0456252	No	No
MSTRG.4068	11	-	8572710	8573283	-	8.83233	-2.48805	0.000973712	0.0191325	No	No
MSTRG.3623	10	+	39237207	39237614	-	6.10381	-2.48714	0.00423856	0.042185	No	No
MSTRG.3650	10	-	41829588	41830044	-	7.90724	-2.48628	0.00114798	0.0210764	No	No
MSTRG.6437	12	-	51989324	51989785	-	10.372	-2.48556	2.27e-05	0.0024098	No	No
MSTRG.25626	4	-	5929354	6055198	ENSOARG00000015166	22.0898	-2.48193	1.29e-06	0.000549088	No	No
MSTRG.14491	2	+	14736967	14737229	-	8.20576	-2.48053	0.00125805	0.0219566	No	No
MSTRG.28675	6	-	5108422	5108696	-	6.17842	-2.47815	0.00526253	0.0472199	No	No
MSTRG.29458	6	-	100453890	100454301	-	7.73646	-2.47804	0.000373388	0.011369	No	No
MSTRG.23095	3	+	43534165	43534425	ENSOARG00000019536	18.1351	-2.47693	7.17e-06	0.00138606	No	No
MSTRG.9888	15	-	19057546	19057856	-	8.36317	-2.47121	0.00546944	0.0481737	No	No
MSTRG.9969	15	-	27304136	27304533	-	12.0231	-2.45829	0.000289562	0.00981465	No	No
MSTRG.19845	23	+	25753012	25820202	B4GALT6	12.5112	-2.45592	0.000286612	0.0098081	No	No
MSTRG.35466	X	-	98731107	98731846	ENSOARG00000012869	15.9606	-2.45313	9.04e-05	0.0052578	No	No
MSTRG.30577	7	-	51860339	51860848	DNAAF4	32.3395	-2.44954	0.00276821	0.0334478	No	No
MSTRG.11695	17	-	38284177	38284533	-	9.92768	-2.44544	0.00171906	0.0256161	No	No
MSTRG.16537	2	-	224915344	224915763	-	7.09209	-2.4279	0.000647085	0.0153778	No	No
MSTRG.34711	X	+	46004350	46004589	-	9.15749	-2.42762	5.66e-05	0.00409864	No	No
MSTRG.5956	12	-	20466412	20466728	-	7.42237	-2.42678	0.000450028	0.0126763	No	No
MSTRG.35451	X	-	98524600	98525249	-	13.625	-2.41313	0.000926192	0.0185801	No	No
MSTRG.4110	11	+	10150605	10150990	-	21.0034	-2.40452	0.0035695	0.038574	No	No
MSTRG.12489	18	-	6721152	6721905	TTC23	134.356	-2.39825	0.000241035	0.00878084	No	No
MSTRG.7114	13	+	33733190	33733604	SVIL	9.78423	-2.39671	3.62e-05	0.00307772	No	No
MSTRG.11400	16	-	70842533	70846169	ENSOARG00000026992	56.6858	-2.39479	7.24e-05	0.00472953	Yes	No
MSTRG.35225	X	-	77247994	77248560	-	10.329	-2.39131	8.46e-06	0.00143064	No	No
MSTRG.24313	3	+	152444972	152445430	-	8.09908	-2.38243	0.00090925	0.0184077	No	No
MSTRG.28587	5	-	96907934	96908424	-	14.9536	-2.37884	0.000537792	0.0138216	No	No
MSTRG.28188	5	+	50905181	50905466	-	7.07214	-2.37449	0.00116155	0.021101	No	No
MSTRG.10148	15	+	37190260	37190676	-	8.94699	-2.37133	0.00448299	0.0433076	No	No
MSTRG.17095	20	-	6559	7228	-	13.1871	-2.3493	0.0039894	0.0407532	No	No
MSTRG.15189	2	-	73138080	73138508	PDCD1LG2	10.0836	-2.34517	0.000114502	0.00593011	No	No
MSTRG.10557	15	+	66481875	66482199	-	7.22173	-2.34281	0.00423197	0.0421508	No	No
MSTRG.18415	21	+	35012317	35012794	-	9.32762	-2.33804	0.000471268	0.0129674	No	No
MSTRG.28920	6	-	33717896	33718124	CCSER1	6.36567	-2.33354	0.00152669	0.0241369	No	No
MSTRG.35796	X	+	131158084	131158530	-	8.23799	-2.32783	0.000991303	0.0193076	No	No
MSTRG.10328	15	+	48099166	48099499	ENSOARG00000000238	7.13852	-2.31923	0.0026091	0.0323952	No	No
MSTRG.675	1	+	45569603	45573411	-	86.5326	-2.31903	2.73e-07	0.0001917	No	No
MSTRG.35052	X	+	63738819	63739265	ABCB7	8.78263	-2.31442	0.000966797	0.0190831	No	No
MSTRG.911	1	-	75090783	75091186	-	10.702	-2.30387	0.000661839	0.0155436	No	No
MSTRG.28227	5	+	56411882	56412363	-	8.02271	-2.30184	0.000797745	0.0171294	No	No
MSTRG.15992	2	+	161554924	161555475	-	15.745	-2.30078	0.00182112	0.02653	No	No
MSTRG.14512	2	-	16994900	16995158	-	7.03006	-2.29307	0.000418486	0.0121598	No	No
MSTRG.10473	15	+	56752035	56752605	-	13.4718	-2.29127	0.00351743	0.0383084	No	No
MSTRG.30657	7	+	58539910	58540356	-	7.73934	-2.28396	0.00263302	0.0325808	No	No
MSTRG.560	1	-	33613349	33613699	-	8.58003	-2.28295	0.000821503	0.01741	No	No
MSTRG.35432	X	-	96245825	96246210	-	7.73707	-2.28063	0.00328432	0.0365824	No	No
MSTRG.19147	22	+	11563759	11564785	-	20.2626	-2.28045	0.00151173	0.0239951	No	No
MSTRG.10570	15	+	70296038	70296348	-	8.23084	-2.27712	0.000295868	0.00993781	No	No
MSTRG.28340	5	+	62305028	62653616	GRIA1	221.885	-2.273	0.000781641	0.0169142	No	No
MSTRG.2856	1	-	247177025	247177350	-	163.658	-2.26413	1.51e-07	0.000143555	No	No
MSTRG.19549	22	+	41336216	41336463	-	7.87492	-2.25979	0.00359348	0.0386233	No	No
MSTRG.11116	16	-	31617628	31617980	-	17.3439	-2.25679	0.00459635	0.0437251	No	No
MSTRG.28760	6	+	15692012	15692408	GAR1	6.63638	-2.25262	0.000854342	0.0177123	No	No
MSTRG.23158	3	+	53408595	53408947	-	6.30733	-2.24319	0.0056701	0.049115	No	No
MSTRG.12115	17	-	66937305	66937653	-	43.544	-2.2423	1.74e-06	0.000635072	No	No
MSTRG.6132	12	+	35713665	35713958	-	7.28731	-2.22564	0.00146512	0.0236743	No	No
MSTRG.33431	JH922181.1	+	2565	3010	-	8.8618	-2.22524	0.00351226	0.0382964	No	No
MSTRG.33056	AMGL01125535.1	+	1378	4435	-	36.2813	-2.22404	0.000698478	0.0159717	No	No
MSTRG.10459	15	+	55787411	55787772	-	16.3799	-2.21391	0.00439641	0.0427907	No	No
MSTRG.32616	9	-	67583101	67583407	PKHD1L1	7.75552	-2.21137	0.00159476	0.0247299	No	No
MSTRG.24315	3	+	153189105	153355268	GRIP1	14.0836	-2.21074	0.000112399	0.00588847	No	No
MSTRG.15357	2	-	95489039	95489479	-	15.8043	-2.20306	0.000734845	0.0164343	No	No
MSTRG.6748	12	+	78553983	78559792	ENSOARG00000025478	72.4684	-2.20298	0.000523933	0.0136595	No	No
MSTRG.28722	6	+	10863176	10863521	NDST4	8.27058	-2.20249	0.000390185	0.0117069	No	No
MSTRG.31238	8	-	8896189	8896635	-	12.5333	-2.19899	0.00255264	0.0320315	No	No
MSTRG.14822	2	-	41376804	41377186	ENSOARG00000025760	14.6847	-2.19795	0.00453578	0.043443	No	No
MSTRG.8974	14	+	49311949	49312278	-	6.47466	-2.19294	0.00222843	0.0297164	No	No
MSTRG.26013	4	-	49245714	49248189	-	51.0675	-2.18605	0.00235127	0.0307173	No	No
MSTRG.5749	12	+	175121	178113	PPFIA4	49.1643	-2.18429	0.00361549	0.0387729	Yes	No
MSTRG.3966	10	-	86164176	86167911	-	40.6999	-2.18309	0.00129028	0.0222279	No	No
MSTRG.19290	22	-	18974225	18974696	-	12.5667	-2.18007	0.000424712	0.012221	No	No
MSTRG.26654	4	+	107926927	107927317	-	9.24538	-2.16597	0.00145468	0.0235849	No	No
MSTRG.33226	JH921661.1	-	999	3124	-	106.825	-2.16245	0.000115138	0.00593011	No	No
MSTRG.25527	3	-	222864070	222866848	-	86.0175	-2.16097	0.00381767	0.0399441	No	No
MSTRG.13804	19	-	46516232	46516609	CACNA2D3	10.5218	-2.15959	0.00334514	0.0369764	No	No
MSTRG.902	1	+	72566103	72566414	-	7.70734	-2.15395	0.00115534	0.021101	No	No
MSTRG.19822	23	+	24004292	24004644	ENSOARG00000026174	8.02539	-2.14691	0.00122481	0.0216898	No	No
MSTRG.30799	7	-	70647712	70648001	ENSOARG00000021135	8.83512	-2.14151	0.00123919	0.0218272	No	No
MSTRG.35734	X	-	124407057	124407399	IL1RAPL2	6.72524	-2.13971	0.00450635	0.0433789	No	No
MSTRG.34249	JH924835.1	-	21	1900	ENSOARG00000000207	206.119	-2.13243	0.00417688	0.0417266	No	No
MSTRG.33996	JH923626.1	+	1	760	-	14.9558	-2.12895	0.000279317	0.00969757	No	No
MSTRG.29857	7	-	11588936	11600675	PTGER2	96.9965	-2.12892	0.000259374	0.00921017	No	No
MSTRG.304	1	-	16296479	16296899	-	18.8585	-2.12876	0.00467645	0.0441411	No	No
MSTRG.30786	7	-	69606840	69607298	-	7.69029	-2.12577	0.00502254	0.0459617	No	No
MSTRG.31378	8	+	23977600	23978054	-	16.0724	-2.12207	0.0031623	0.0357624	No	No
MSTRG.19146	22	+	11556464	11563678	-	15.2584	-2.12188	0.00523338	0.0471004	Yes	Yes
MSTRG.11727	17	+	43362639	43363046	-	9.89793	-2.1133	0.00286572	0.0340557	No	No
MSTRG.7119	13	-	35530861	35531341	ENSOARG00000015442	9.65464	-2.0963	4.1e-06	0.0010417	No	No
MSTRG.12196	17	+	69428016	69435436	ENSOARG00000009298	857.492	-2.09483	0.00246075	0.03144	Yes	No
MSTRG.29067	6	+	56575761	56807436	NWD2	171.348	-2.09422	2.44e-05	0.0025012	No	No
MSTRG.15040	2	+	58319311	58656152	GNAQ	80.1505	-2.09224	1.14e-05	0.00166553	No	No
MSTRG.5947	12	+	19388571	19389015	SPATA17	11.7669	-2.08994	0.00133698	0.0226387	No	No
MSTRG.19482	22	+	33666291	33716512	VWA2	36.0811	-2.08937	2.22e-05	0.00238195	No	No
MSTRG.5554	11	+	53605980	53606556	-	35.7184	-2.08882	1.8e-05	0.0021257	Yes	Yes
MSTRG.15371	2	-	99230398	99230737	-	7.79963	-2.08571	0.00437921	0.0426625	No	No
MSTRG.4982	11	+	38491879	38492244	-	8.59294	-2.08492	0.00588269	0.0499636	No	No
MSTRG.25713	4	-	16708467	16708835	-	8.25366	-2.08377	0.00139422	0.0230784	No	No
MSTRG.15364	2	-	98081694	98082256	-	10.0605	-2.07307	0.00468785	0.0442021	No	No
MSTRG.18105	21	-	99889	150657	PANX1	32.5462	-2.06317	0.000226257	0.00849753	No	No
MSTRG.6443	12	+	52918800	52919256	-	15.3755	-2.06136	0.00195839	0.02764	No	No
MSTRG.19646	22	-	50014629	50018115	ENSOARG00000026774	111.329	-2.05807	1.85e-07	0.000149939	Yes	No
MSTRG.9575	14	+	59563640	59564862	ENSOARG00000026944	48.7177	-2.05719	0.000164266	0.0071556	No	No
MSTRG.10197	15	-	41330115	41330407	-	8.13413	-2.05674	0.00469192	0.0442246	No	No
MSTRG.665	1	+	44930159	45551586	LRRC7	196.357	-2.05186	5.91e-06	0.00126365	No	No
MSTRG.24553	3	+	165818134	165818506	ENSOARG00000012542	12.213	-2.05178	0.00343453	0.0376797	No	No
MSTRG.3009	1	-	260306413	260307816	-	21.3103	-2.04562	0.0012626	0.0220074	No	No
MSTRG.29159	6	-	66537571	66540720	CORIN	177.005	-2.04316	0.00327978	0.0365526	Yes	No
MSTRG.32553	9	-	57550511	57550985	-	8.54182	-2.02979	0.00354171	0.0384651	No	No
MSTRG.18419	21	-	35102366	35102859	RF00026	11.8972	-2.02809	0.00222807	0.0297164	No	No
MSTRG.11305	16	-	61308787	61309056	-	10.7604	-2.02604	0.00454179	0.0434666	No	No
MSTRG.31116	7	+	97685870	97686125	-	8.32517	-2.02148	0.000365745	0.0112566	No	No
MSTRG.6528	12	-	61083801	61084128	-	7.90673	-2.01877	0.00402472	0.0410008	No	No
MSTRG.32977	AMGL01123037.1	-	284	662	-	21.188	-2.00515	3.98e-06	0.00103056	No	No
MSTRG.19389	22	-	22627271	22635679	-	33.211	-2.00462	0.00273908	0.033322	Yes	Yes
MSTRG.6575	12	+	64642242	64642778	-	9.45473	-2.00092	0.00552358	0.0484388	No	No
MSTRG.12762	18	-	29603455	29673026	ACSBG1	59.6336	-1.98804	0.00233399	0.0305962	No	No
MSTRG.34490	X	+	20728868	20782289	PTCHD1	122.304	-1.98336	0.000102163	0.00563647	No	No
MSTRG.12491	18	+	6726251	6749572	ENSOARG00000009990	398.919	-1.98132	0.00236772	0.0308416	Yes	No
MSTRG.35459	X	-	98708402	98709664	ENSOARG00000012869	31.4304	-1.97894	0.00144125	0.0234955	No	No
MSTRG.26090	4	+	57198683	57198975	-	10.2096	-1.97359	0.00164527	0.0250903	No	No
MSTRG.31772	8	+	72874027	72874359	-	12.349	-1.97323	0.000281859	0.00973526	No	No
MSTRG.34731	X	+	47256470	47256862	KLF8	10.0899	-1.9725	0.00383585	0.0400269	No	No
MSTRG.4923	11	+	37105717	37106057	ENSOARG00000026369	9.97665	-1.96867	0.00139712	0.0230784	No	No
MSTRG.28131	5	+	49136032	49136458	ENSOARG00000018230	8.4058	-1.95536	0.000246009	0.00887726	No	No
MSTRG.29038	6	-	45754052	45778277	CCKAR	1312.38	-1.95213	0.00122703	0.0216989	No	No
MSTRG.6482	12	-	55744386	55744747	-	8.11833	-1.9475	0.00348489	0.0380815	No	No
MSTRG.9636	14	-	61055234	61065832	ENSOARG00000003426	168.755	-1.94254	0.000469754	0.0129585	No	No
ENSOARG00000008505	16	+	29433657	29563244	HCN1	10.2217	-1.93986	0.00096691	0.0190831	No	No
MSTRG.28304	5	+	59576980	59578696	-	29.8458	-1.93534	0.00246018	0.03144	Yes	Yes
MSTRG.9574	14	+	59561940	59563019	ENSOARG00000026944	49.5107	-1.93011	0.00156733	0.0244608	No	No
MSTRG.23483	3	-	84654141	84654446	ENSOARG00000025993	8.18746	-1.92907	0.00127137	0.0220942	No	No
MSTRG.32204	9	+	17567864	17568639	-	150.113	-1.92248	0.000696912	0.0159717	No	No
MSTRG.11533	17	-	14075109	14075313	-	11.4528	-1.92242	0.00286449	0.0340557	No	No
MSTRG.30570	7	+	51436813	51562749	NEDD4	129.758	-1.91228	1.59e-05	0.00196866	No	No
MSTRG.29	1	+	824632	886474	KIF1A	171.268	-1.90166	0.00400156	0.0408462	No	No
MSTRG.10514	15	+	62307584	62307852	KIAA1549L	7.18187	-1.90048	0.0032587	0.0363784	No	No
MSTRG.12488	18	-	6704458	6720737	TTC23	219.878	-1.89787	0.000307608	0.010242	Yes	No
MSTRG.7058	13	-	31144431	31145370	-	14.6156	-1.89284	0.00140163	0.0231321	No	No
MSTRG.9808	15	-	8471353	8471671	CNTN5	8.64951	-1.87667	0.00401555	0.0409577	No	No
MSTRG.8283	14	-	14550957	14594827	MYLK3	16.9141	-1.87521	0.000546944	0.013929	No	No
MSTRG.20195	24	-	29188	32064	ENSOARG00000010403	21.0117	-1.86298	0.00542056	0.0479765	No	No
MSTRG.22767	3	+	14174940	14179003	-	61.5391	-1.85755	0.00171225	0.0255861	No	No
MSTRG.2706	1	-	229220181	229221508	ENSOARG00000003048	8.15743	-1.85267	0.000545199	0.0139182	No	No
MSTRG.1993	1	-	153358571	153358823	-	6.70038	-1.84669	0.00145989	0.0236264	No	No
MSTRG.29891	7	+	13673502	13687935	ENSOARG00000018267	34.6645	-1.84113	0.000213785	0.00823766	No	No
MSTRG.19335	22	-	20987783	21009059	PDZD7	461.248	-1.83641	0.00150999	0.0239951	No	No
MSTRG.785	1	-	62221312	62621347	COL24A1	321.157	-1.83596	0.000475256	0.0129876	No	No
MSTRG.21782	25	+	40917551	40978633	LDB3	1529.9	-1.83504	0.000183266	0.00759899	No	No
MSTRG.11024	16	+	22331572	22356411	MIER3	85.2512	-1.8338	3.76e-05	0.00317811	No	No
MSTRG.9564	14	+	59479264	59480250	ENSOARG00000026944	25.8873	-1.82912	0.00354021	0.0384651	No	No
MSTRG.33997	JH923627.1	+	29	1441	-	94.4892	-1.8279	0.00294269	0.0345098	Yes	Yes
MSTRG.11718	17	+	42267248	42267546	-	8.146	-1.82704	0.00473412	0.0444249	No	No
MSTRG.20080	23	+	49057912	49058386	DYM	9.53303	-1.82695	0.00114921	0.0210764	No	No
MSTRG.33354	JH921981.1	-	21	9216	ABCB1	14.4027	-1.82236	0.000248942	0.00893482	No	No
MSTRG.24077	3	-	134334998	134457004	SCN8A	18.6863	-1.81634	4.76e-07	0.000287801	No	No
MSTRG.14409	2	+	9397125	9404900	COL27A1	13.6142	-1.81416	0.000185432	0.00765682	Yes	No
MSTRG.35462	X	-	98718628	98719089	ENSOARG00000012869	10.1538	-1.81323	0.00305633	0.0351176	No	No
MSTRG.2636	1	-	224021635	224158969	SPTSSB	18.9332	-1.81105	0.00544479	0.0481113	Yes	No
MSTRG.5906	12	+	10353880	10354277	-	14.0986	-1.79824	0.00460511	0.0437616	No	No
MSTRG.28784	6	+	18259978	18392312	DKK2	184.752	-1.79307	2.81e-08	5e-05	No	No
MSTRG.26020	4	-	49251511	49489760	NRCAM	17.0539	-1.79293	0.00345622	0.0378399	No	No
MSTRG.5748	12	+	134619	186687	PPFIA4	459.522	-1.79209	0.000445476	0.0125803	No	No
MSTRG.11431	17	-	1646945	1648913	-	33.1248	-1.78962	0.00125909	0.0219605	No	No
MSTRG.20343	24	+	1688124	1688677	CASKIN1	13.1676	-1.78451	0.000903405	0.0183584	No	No
MSTRG.3921	10	-	84687651	84690379	ANKRD10	102.76	-1.77198	0.000458194	0.012782	Yes	No
MSTRG.33551	JH922444.1	-	1	242	-	10.7875	-1.7716	0.000639022	0.0152491	No	No
MSTRG.27931	5	+	40990705	40991509	SBNO2	28.4817	-1.75609	0.000103637	0.00564778	No	No
MSTRG.19387	22	-	22620211	22623167	AS3MT	44.3793	-1.7535	0.00515197	0.0466824	No	No
MSTRG.29723	6	-	116818660	116822429	-	68.7775	-1.75126	0.00492248	0.0454669	No	No
MSTRG.32508	9	-	50347631	50347933	ENSOARG00000014567	14.763	-1.74642	0.0010349	0.0199357	No	No
MSTRG.15048	2	+	59659823	59663014	-	35.1734	-1.74621	0.000533989	0.0137965	No	No
MSTRG.24815	3	+	189578775	189614533	KRAS	35.668	-1.73616	0.000414733	0.012126	No	No
MSTRG.12850	18	-	33545233	33549263	-	123.456	-1.73528	0.000750304	0.016609	No	No
MSTRG.19252	22	-	17708307	17768537	ENSOARG00000009482	53.0073	-1.72069	0.00182045	0.02653	No	No
ENSOARG00000004630	24	+	4042050	4076185	SEC14L5	8.50931	-1.71987	0.000709781	0.0161305	No	No
ENSOARG00000014173	3	+	169622065	170061610	ANO4	12.2882	-1.71665	0.00194324	0.0275134	No	No
MSTRG.29676	6	+	115751487	115751896	ENSOARG00000015218	10.7353	-1.71463	0.000146812	0.00684843	No	No
MSTRG.26563	4	-	102431825	102441354	ZC3HAV1L	44.1566	-1.708	0.000330533	0.0106984	No	No
MSTRG.34682	X	-	44209610	44210683	-	17.9228	-1.70502	0.00157153	0.0244835	No	No
MSTRG.8853	14	+	47357909	47359624	CATSPERG	27.2159	-1.70368	0.00112664	0.0208929	No	No
MSTRG.2585	1	+	214623471	214624489	EIF5A2	30.4342	-1.6993	0.000137615	0.00656784	No	No
MSTRG.19489	22	+	34262529	34291290	FAM160B1	129.846	-1.69883	8.67e-06	0.00144764	No	No
MSTRG.24221	3	+	142961377	143166195	ADAMTS20	96.6964	-1.69427	0.000722491	0.0162533	No	No
MSTRG.21937	26	-	14735696	14736259	-	38.9603	-1.69004	4.78e-09	1.59e-05	No	No
MSTRG.30699	7	-	62593470	62593733	-	11.7176	-1.68778	0.000106707	0.005768	No	No
MSTRG.22672	3	-	9209780	9236130	ZBTB43	35.4672	-1.68654	0.00200847	0.028123	No	No
MSTRG.13788	19	+	43978919	43999157	IL17RD	17.9897	-1.68339	8.56e-05	0.00511145	No	No
MSTRG.22500	3	-	2515026	2537667	STKLD1	15.4391	-1.68322	0.0058143	0.0496512	No	No
MSTRG.32509	9	-	50348468	50428242	JPH1	57.5496	-1.68225	2.21e-05	0.00238053	No	No
MSTRG.35665	X	-	120253661	120267494	ENSOARG00000018526	348.724	-1.68086	0.000199535	0.00797043	No	No
MSTRG.34666	X	+	43467688	43468078	-	7.80895	-1.67841	0.00194136	0.0275013	No	No
MSTRG.8193	14	-	11753511	11755430	-	40.4099	-1.67772	0.000475492	0.0129876	No	No
MSTRG.15205	2	-	73861524	73863780	-	21.1617	-1.67385	0.00132492	0.0225202	Yes	Yes
MSTRG.15049	2	+	59665550	59668314	-	53.2957	-1.66823	0.00294779	0.0345393	No	No
MSTRG.34247	JH924830.1	+	233	1005	-	13.1958	-1.66626	0.00412298	0.0415051	Yes	Yes
MSTRG.34555	X	+	32119458	32137600	-	77.8827	-1.66525	0.00427047	0.0423127	Yes	Yes
MSTRG.2533	1	-	211172611	211178653	ENSOARG00000020726	41.6354	-1.66155	0.000855544	0.0177143	No	No
MSTRG.31711	8	+	63897955	63909189	HECA	183.806	-1.6607	3.01e-05	0.00282265	No	No
MSTRG.18862	21	+	46476062	46657202	ANO1	6742.6	-1.66015	0.00576209	0.0494782	No	No
MSTRG.13895	19	-	49346113	49613312	DOCK3	14.0409	-1.65656	0.00165513	0.0251547	No	No
MSTRG.21338	24	-	41666324	41667492	-	39.8114	-1.65574	0.000596133	0.014658	No	No
MSTRG.34040	JH923837.1	+	16563	16857	-	9.65228	-1.65535	0.00356149	0.0385223	No	No
MSTRG.30952	7	+	82004199	82037687	DNAL1	39.4615	-1.65452	0.00142782	0.0233479	No	No
MSTRG.20941	24	-	30924965	30925846	-	44.057	-1.65099	0.00315791	0.0357624	No	No
MSTRG.22992	3	+	35840677	35897004	CLIP4	48.2524	-1.6374	0.000132251	0.00642576	No	No
MSTRG.35157	X	+	73856184	73856611	CHM	10.3586	-1.63662	0.00560422	0.0488295	No	No
MSTRG.25819	4	+	30231050	30306464	SP4	68.8108	-1.63394	0.000475518	0.0129876	No	No
MSTRG.27932	5	+	40995663	41001629	SBNO2	222.543	-1.6319	0.00208459	0.0287119	No	No
MSTRG.2093	1	+	168392732	168625167	ALCAM	2149.79	-1.63096	0.000381079	0.0114853	No	No
MSTRG.31903	8	+	83234458	83236816	ENSOARG00000004726	63.7227	-1.6164	6.1e-06	0.00126365	No	No
MSTRG.18410	21	+	32379413	32381723	-	30.8636	-1.61441	0.00454226	0.0434666	No	No
MSTRG.29903	7	+	13774171	13797299	SMAD3	138.178	-1.61083	0.00201617	0.0281249	No	No
MSTRG.18675	21	-	43046274	43046798	-	16.3355	-1.6047	0.0014388	0.02347	No	No
MSTRG.15977	2	-	159379526	159550634	KIF5C	102.994	-1.60463	0.000872202	0.0179849	No	No
MSTRG.17567	20	-	26752771	26759997	ABHD16A	187.653	-1.60418	0.000255155	0.00909666	Yes	No
MSTRG.6558	12	-	63187595	63187882	-	13.7043	-1.60379	0.00308285	0.0353008	No	No
MSTRG.12023	17	-	62205770	62206556	ENSOARG00000025688	108.942	-1.59729	0.00164011	0.0250669	No	No
MSTRG.29952	7	+	17749633	18422526	ENSOARG00000018784	1622.52	-1.59614	0.000238748	0.00872133	No	No
MSTRG.31880	8	+	82138266	82225850	FNDC1	1220.7	-1.59439	2.49e-05	0.0025323	No	No
MSTRG.9476	14	-	58177637	58178079	-	18.8971	-1.58248	0.00576491	0.0494826	Yes	Yes
MSTRG.12254	17	-	70277650	70279281	ZNF280B	57.6716	-1.57752	0.000500054	0.0134335	No	No
MSTRG.33147	AMGL01129527.1	-	3239	5858	-	182.428	-1.5764	0.000745056	0.016563	Yes	Yes
MSTRG.35608	X	+	113324214	113392931	LRCH2	40.9246	-1.57624	0.000149653	0.00687846	No	No
MSTRG.33348	JH921964.1	+	8569	9481	-	23.3834	-1.57186	0.000601233	0.0147291	No	No
MSTRG.28957	6	-	36566367	36630153	PKD2	2420.15	-1.56547	1.09e-05	0.00164041	No	No
MSTRG.6419	12	-	50146177	50261023	FHAD1	151.873	-1.55675	0.00443903	0.0430099	No	No
MSTRG.11238	16	-	42079010	42228956	CDH6	210.43	-1.5555	0.00103812	0.0199357	No	No
MSTRG.16568	2	+	228427631	228583380	COL4A3	42.4447	-1.55441	1.74e-05	0.00210015	No	No
MSTRG.30715	7	+	64000445	64001301	-	29.0927	-1.54826	0.00436111	0.0426465	Yes	Yes
MSTRG.29871	7	+	11928710	11934031	CILP	19.1366	-1.54687	0.000851659	0.0177123	Yes	No
MSTRG.31576	8	-	48106421	48119621	PM20D2	17.2161	-1.54186	0.00541315	0.0479586	No	No
MSTRG.17263	20	+	9847614	9863074	ARMC12	176.522	-1.54156	0.00151232	0.0239951	No	No
MSTRG.9695	14	-	62523847	62535001	ENSOARG00000026954	8.86086	-1.53114	0.00316462	0.0357624	Yes	No
MSTRG.1039	1	+	86673229	86693866	KCNC4	727.973	-1.52504	0.000270179	0.00946798	No	No
MSTRG.13242	18	+	66562669	66569469	-	160.262	-1.51804	0.00250423	0.0317372	No	No
MSTRG.25776	4	+	25093630	25164440	LRRC72	237.691	-1.51677	0.00584733	0.0498217	No	No
MSTRG.31755	8	-	70024298	70031522	FBXO30	386.022	-1.51671	7.5e-05	0.00479001	No	No
MSTRG.17444	20	-	19345959	19346196	CLIC5	15.2135	-1.51027	0.000276742	0.00963473	No	No
MSTRG.32510	9	+	50434216	50481284	GDAP1	24.127	-1.50913	0.00135141	0.0226731	No	No
MSTRG.1130	1	-	92171986	92243108	CASQ2	70.6243	-1.50775	7.21e-06	0.00138606	No	No
MSTRG.28710	6	-	7073757	7253847	NDST3	203.367	-1.50224	5.37e-09	1.59e-05	No	No
MSTRG.5717	11	-	60821411	60846838	GNA13	194.989	-1.49769	0.000215205	0.00828044	No	No
MSTRG.28969	6	-	37137605	37257756	FAM184B	129.161	-1.48364	2.34e-05	0.00243057	No	No
MSTRG.4235	11	-	17455538	17492632	RHBDL3	327.963	-1.48336	0.000120775	0.00609653	No	No
MSTRG.26961	5	+	4191297	4199629	COMP	27.0746	-1.48079	0.00425285	0.0422354	No	No
MSTRG.34465	X	-	15769527	15856339	SCML2	76.3341	-1.47998	6.25e-05	0.00435754	No	No
MSTRG.30872	7	+	76378646	76435351	ARG2	256.313	-1.47731	0.00480541	0.0448094	No	No
MSTRG.7066	13	+	31654943	32074909	CACNB2	1453.91	-1.4745	4.72e-05	0.00370011	No	No
MSTRG.9352	14	-	55666827	55672115	-	307.339	-1.47079	0.000213052	0.00822128	Yes	Yes
MSTRG.5555	11	+	53607891	53612996	-	315.242	-1.4596	0.0012478	0.0219188	Yes	Yes
MSTRG.6031	12	+	26711428	26766268	ENAH	49.2163	-1.45882	0.000521228	0.0136595	Yes	No
MSTRG.11558	17	+	16702758	16703335	-	40.9042	-1.45712	0.00565305	0.0490587	No	No
MSTRG.12009	17	+	62023701	62101919	BICDL1	713.795	-1.45671	0.00248794	0.0316119	No	No
MSTRG.26489	4	-	95002086	95020066	MKLN1	67.8694	-1.45419	6.61e-05	0.00447269	Yes	No
MSTRG.18092	20	+	50586408	50589514	-	61.2437	-1.45167	0.000151257	0.00691412	No	No
MSTRG.2333	1	+	189337759	189348646	FBXO45	25.2505	-1.45024	0.00162299	0.0249374	No	No
MSTRG.25297	3	-	214166471	214166791	-	196.268	-1.44812	0.00067823	0.0157713	No	No
MSTRG.31881	8	-	82190015	82198934	FNDC1	18.863	-1.44578	0.00185445	0.0267528	Yes	No
MSTRG.8208	14	-	12488411	12531818	ZCCHC14	91.3496	-1.4454	0.00195328	0.0275971	No	No
MSTRG.22269	26	-	40487219	40503523	NR1D2	674.484	-1.44486	0.00241098	0.0309887	No	No
MSTRG.684	1	-	46733616	47758813	ENSOARG00000012107	148.152	-1.44244	0.00238219	0.0309385	No	No
MSTRG.18975	21	+	49290105	49296261	ENSOARG00000026138	999.373	-1.44177	0.000219749	0.00837085	Yes	No
MSTRG.16089	2	+	174536113	174536410	RAB3GAP1	116.956	-1.43554	0.000769139	0.0167523	No	No
MSTRG.10222	15	-	41736323	41798975	AMPD3	293.172	-1.42893	6.56e-07	0.000350353	No	No
MSTRG.32951	AMGL01122145.1	+	3	3194	-	125.937	-1.42062	1.69e-06	0.000635072	No	No
MSTRG.20152	23	-	57817552	57942973	ALPK2	35.9513	-1.41513	0.000657837	0.0155076	No	No
MSTRG.31071	7	-	89482053	89517062	GTF2A1	68.4868	-1.41499	0.00048975	0.0132099	No	No
MSTRG.18089	20	+	50552104	50559170	-	227.444	-1.41056	0.000734482	0.0164343	Yes	Yes
MSTRG.34986	X	+	60619135	60623329	-	155.382	-1.40979	0.000138731	0.00658965	No	No
MSTRG.7554	13	+	58744598	58754760	GCNT7	98.4252	-1.40554	0.00364578	0.0389569	No	No
MSTRG.32106	9	-	13673793	13682136	ENSOARG00000014765	778.471	-1.40515	0.00252277	0.0317762	No	No
MSTRG.3409	10	-	21656704	21730091	ATP7B	50.4604	-1.40491	0.000522314	0.0136595	No	No
MSTRG.10940	16	+	13847769	13892627	SGTB	28.3091	-1.40368	0.000371542	0.0113646	No	No
MSTRG.32898	AMGL01120572.1	-	3	1805	-	48.1338	-1.40204	0.00104843	0.020069	No	No
MSTRG.34906	X	+	54963711	54965382	-	115.007	-1.40175	0.00280859	0.0337474	Yes	Yes
MSTRG.14018	19	+	51229813	51258846	ENSOARG00000017257	608.709	-1.39471	0.00147533	0.0236831	No	No
MSTRG.12267	17	-	70495492	70501242	ENSOARG00000025701	30.2746	-1.38733	0.000245519	0.00887157	Yes	No
MSTRG.2323	1	-	188913856	188935549	TFRC	121.006	-1.38641	0.00481554	0.0448094	No	No
MSTRG.2809	1	-	241463164	241464124	-	324.395	-1.37612	0.000591521	0.0145983	No	No
MSTRG.2835	1	-	244295990	244352919	TRPC1	202.96	-1.37565	2.99e-12	8e-08	No	No
MSTRG.11210	16	+	39645849	39678533	ENSOARG00000011815	4118.5	-1.37514	0.00022164	0.00840689	No	No
MSTRG.31490	8	-	34946306	35679578	GRIK2	153.151	-1.37378	0.00289485	0.034204	No	No
MSTRG.10631	15	+	74585847	74591224	DGKZ	43.6455	-1.37375	0.000107271	0.00578678	Yes	No
MSTRG.4912	11	+	36882380	36890325	PHOSPHO1	165.835	-1.37238	0.0011344	0.0209342	No	No
MSTRG.19438	22	-	29715852	29716841	-	24.9461	-1.36271	0.000308353	0.010254	No	No
MSTRG.21207	24	+	38759789	38760957	-	61.0077	-1.35963	0.00122539	0.0216898	No	No
ENSOARG00000018813	3	+	33453254	33544069	DRC1	28.7938	-1.35144	0.0011441	0.0210406	No	No
MSTRG.12646	18	+	21557453	21608975	ALPK3	1841.74	-1.35058	0.00174331	0.0257903	No	No
MSTRG.25812	4	+	27729137	27733627	-	166.616	-1.34786	2.17e-06	0.000744306	No	No
MSTRG.545	1	-	31355805	31665196	DAB1	630.275	-1.34711	0.000656248	0.0155076	No	No
MSTRG.27063	5	+	5629075	5632208	MYO9B	10.7052	-1.34597	0.00238927	0.0309385	Yes	No
MSTRG.12606	18	-	20579698	20587004	ZNF710	1086.89	-1.33962	0.000120507	0.00609653	No	No
MSTRG.1694	1	+	114572962	114805356	ENSOARG00000025562	192.798	-1.33527	0.00131299	0.022403	Yes	No
MSTRG.1046	1	-	87046523	87054481	ENSOARG00000025544	425.03	-1.33358	0.00112417	0.0208929	Yes	No
MSTRG.20593	24	-	14014964	14053063	MARF1	1148.36	-1.3243	0.000341542	0.0108445	No	No
MSTRG.7118	13	+	35465755	35633053	ENSOARG00000015442	1081.27	-1.32148	0.000174016	0.00745637	No	No
MSTRG.11420	17	+	589256	590017	-	12.6776	-1.31965	0.00147656	0.0236831	No	No
MSTRG.608	1	+	38794583	39254435	ENSOARG00000025519	880.582	-1.31745	1.72e-09	1.15e-05	Yes	No
MSTRG.15981	2	-	159730554	159730874	-	35.5018	-1.31538	3.91e-05	0.00327303	No	No
MSTRG.21415	25	+	6251567	6308848	MAP3K21	87.6776	-1.31369	0.0049202	0.0454616	No	No
MSTRG.11875	17	-	53062862	53083048	SETD1B	822.167	-1.31168	0.00277854	0.0335218	No	No
MSTRG.31343	8	-	20926436	20973401	KPNA5	28.9496	-1.31128	0.00585977	0.0498641	No	No
MSTRG.19390	22	+	22638602	22803964	CNNM2	1179.04	-1.31118	0.000130094	0.00636244	No	No
MSTRG.25803	4	+	26672572	27548397	HDAC9	1678.5	-1.31039	2.73e-05	0.00264809	No	No
MSTRG.34045	JH923872.1	+	1	1787	-	93.2985	-1.30345	0.00204685	0.0283743	No	No
MSTRG.13719	19	-	36760971	36764951	-	110.223	-1.30234	0.00457748	0.0436701	No	No
MSTRG.12313	17	-	71385150	71387121	ENSOARG00000025712	18.7568	-1.30232	0.00108853	0.0204841	Yes	No
MSTRG.3705	10	-	52491392	52492676	KCTD12	365.623	-1.29991	1.56e-09	1.15e-05	No	No
MSTRG.32231	9	-	21121313	21160106	ENSOARG00000005511	1398.55	-1.29886	0.000191289	0.00775114	Yes	No
MSTRG.2653	1	+	225066524	225067723	-	9.52483	-1.29659	0.00320659	0.0360447	Yes	Yes
MSTRG.6801	13	+	1523918	1971147	PLCB4	4287.45	-1.29653	2.72e-05	0.00264809	No	No
MSTRG.28256	5	+	58305200	58325086	oar-mir-143	15408.3	-1.2959	0.000623339	0.0150923	Yes	No
MSTRG.24169	3	+	137270025	137306467	CCNT1	69.4261	-1.29352	0.00180377	0.0264213	No	No
MSTRG.34114	JH924200.1	-	18	314	-	19.3789	-1.29345	0.00273897	0.033322	No	No
MSTRG.32900	AMGL01120624.1	+	2575	2982	-	22.3383	-1.29143	0.00144566	0.0235121	No	No
MSTRG.17443	20	-	19239137	19401884	CLIC5	86.6545	-1.2897	0.000492798	0.0132757	No	No
MSTRG.28645	5	-	107832742	107841390	STARD4	101.661	-1.28709	0.00369224	0.0392492	No	No
MSTRG.17848	20	-	32414502	32415088	-	30.1947	-1.28581	3.08e-05	0.00285544	No	No
MSTRG.34108	JH924184.1	-	1168	1402	-	24.4065	-1.28473	0.00277143	0.0334702	No	No
MSTRG.34504	X	+	21455432	21486527	ENSOARG00000017137	150.433	-1.28464	0.000174639	0.00745637	No	No
MSTRG.13013	18	+	54240004	54241476	MAP1A	42.2985	-1.28339	5.24e-08	6.44e-05	No	No
MSTRG.2226	1	-	183373956	183394622	LRRC58	82.924	-1.28259	0.000178409	0.00750244	No	No
MSTRG.25288	3	+	213805234	213810581	-	91.323	-1.2824	0.00260062	0.0323448	Yes	Yes
MSTRG.7135	13	-	37013498	37050494	BFSP1	1022.55	-1.27995	0.00155156	0.0243142	No	No
MSTRG.20189	23	-	61626592	61821263	BCL2	223.101	-1.2779	0.000181285	0.00757049	No	No
MSTRG.28532	5	-	87430362	87436358	LYSMD3	143.326	-1.27737	1.97e-05	0.00223195	No	No
MSTRG.7490	13	-	54239733	54242872	LAMA5	37.2842	-1.27712	0.00548689	0.0482532	Yes	No
ENSOARG00000001235	X	-	125293807	125332540	TRMT2B	10.5193	-1.27589	0.00274894	0.033324	No	No
MSTRG.25932	4	+	42637311	43299968	MAGI2	141.479	-1.27522	8e-05	0.00494401	No	No
MSTRG.6209	12	+	40940241	41101220	CASZ1	1121.02	-1.27448	0.00289741	0.0342048	No	No
MSTRG.10144	15	-	36936253	37068751	INSC	177.915	-1.26926	0.00201979	0.0281249	No	No
MSTRG.14063	19	+	52758341	52759502	FAM240A	24.6299	-1.266	0.000808549	0.017245	No	No
MSTRG.23379	3	-	75755491	75846098	ENSOARG00000004567	328.235	-1.2646	0.000543735	0.0138941	No	No
MSTRG.2425	1	-	199915983	200068849	MAP3K13	52.2239	-1.26379	0.000112464	0.00588847	No	No
MSTRG.15555	2	+	116465128	116480289	AMMECR1L	125.738	-1.2634	0.00265098	0.0327029	No	No
MSTRG.19737	23	-	7100287	7130041	ENSOARG00000004810	54.6554	-1.26053	0.000986674	0.0192706	No	No
MSTRG.30712	7	-	63923482	63934648	GMFB	47.733	-1.25587	0.00198973	0.02792	No	No
MSTRG.34747	X	+	48458068	48796330	WNK3	57.9488	-1.25398	0.000777639	0.0168413	No	No
ENSOARG00000000928	8	+	63609664	63674228	ECT2L	26.7016	-1.25366	0.000262052	0.00928062	No	No
ENSOARG00000002399	JH924046.1	+	4883	11584	ENSOARG00000002399	10.2676	-1.2521	0.00348542	0.0380815	No	No
MSTRG.2343	1	-	189687330	189688139	-	89.1085	-1.24945	0.0001748	0.00745637	No	No
MSTRG.13911	19	-	50020635	50022827	-	26.0382	-1.24653	0.00142923	0.0233566	Yes	Yes
MSTRG.6026	12	-	26284266	26284710	ENSOARG00000016755	21.3693	-1.24544	0.000509773	0.0135582	No	No
MSTRG.29254	6	-	78824259	78828395	-	381.215	-1.24541	5.5e-07	0.000312733	No	No
MSTRG.25584	3	+	224162228	224163565	-	34.6892	-1.2448	6.48e-05	0.00445604	Yes	Yes
MSTRG.12268	17	-	70498308	70499443	ENSOARG00000012898	19.4429	-1.24314	0.000463089	0.0128899	No	No
MSTRG.4333	11	-	20493288	20502192	CORO6	517.78	-1.24304	0.0010378	0.0199357	Yes	Yes
MSTRG.23217	3	-	57955947	58031802	REEP1	1440.17	-1.24079	0.00290675	0.0342914	No	No
MSTRG.21983	26	+	18612291	18672322	MTMR7	294.369	-1.23713	3.23e-05	0.00294513	No	No
MSTRG.14789	2	+	38338214	38361732	STMN4	38.0065	-1.22587	0.00148971	0.023806	No	No
MSTRG.11524	17	+	12848826	12883750	OTUD4	130.948	-1.22496	0.000179299	0.00751619	No	No
MSTRG.31857	8	+	81228042	81292029	SYNJ2	111.067	-1.22495	0.00457489	0.043661	No	No
MSTRG.24549	3	-	165693044	165693281	-	22.2599	-1.22406	0.00129295	0.0222338	No	No
MSTRG.25588	3	-	224090383	224103216	CPT1B	584.58	-1.22292	8.95e-05	0.00522759	No	No
MSTRG.31782	8	-	73706197	73710344	-	79.9483	-1.2219	0.00196515	0.0277061	No	No
MSTRG.29182	6	-	68277411	68373388	USP46	101.657	-1.22078	0.00213079	0.0290363	No	No
MSTRG.32348	9	+	33842481	33843951	PCMTD1	12.7712	-1.21978	0.00483223	0.0448974	Yes	No
MSTRG.20036	23	+	43645947	43806934	LDLRAD4	7459.56	-1.21762	0.00115617	0.021101	No	No
MSTRG.31327	8	-	19427169	19484047	PLN	16806.7	-1.21679	0.00151416	0.0240098	No	No
MSTRG.7487	13	+	54190412	54248967	ENSOARG00000024865	10785	-1.21657	0.000946256	0.0188667	Yes	No
MSTRG.31106	7	-	97057628	97128198	PTPN21	960.331	-1.2162	0.000196286	0.00792953	No	No
MSTRG.29197	6	+	70189729	70234612	KIT	254.308	-1.21457	0.00143713	0.0234571	No	No
MSTRG.20013	23	+	43235875	43244625	-	268.113	-1.21443	0.000158373	0.0070334	Yes	Yes
MSTRG.24801	3	-	188439114	188521772	SSPN	1541.21	-1.21363	4.17e-05	0.00339273	No	No
MSTRG.1184	1	-	96427312	96607126	NOTCH2	857.409	-1.20909	0.00107107	0.0203131	No	No
MSTRG.12902	18	+	41629326	42128391	AKAP6	1364.26	-1.20702	0.000136179	0.00651683	No	No
MSTRG.26468	4	-	93696646	93792408	UBE2H	421.969	-1.20654	0.00275117	0.0333324	No	No
MSTRG.3204	1	+	273525120	273591138	SATB1	40.4851	-1.20579	0.00344006	0.0377094	Yes	No
MSTRG.15052	2	+	59415552	59657821	PRUNE2	8687.25	-1.20349	0.00125327	0.0219516	No	No
MSTRG.8619	14	+	38665653	38718067	PHLPP2	66.1375	-1.20314	0.00114904	0.0210764	No	No
MSTRG.13462	19	-	11512161	11518685	DLEC1	330.726	-1.20279	0.000898402	0.018323	Yes	No
MSTRG.621	1	+	40029695	40034052	JAK1	11.6478	-1.19849	0.00365987	0.0390159	Yes	No
MSTRG.23006	3	+	37243498	37355186	LCLAT1	106.036	-1.1939	9.94e-05	0.00553014	No	No
MSTRG.35819	X	-	133931633	133935348	ENSOARG00000002575	24.3023	-1.19307	0.000484237	0.0131142	No	No
MSTRG.21091	24	-	35793112	35794474	GIGYF1	39.5404	-1.19094	0.00142538	0.0233223	Yes	No
MSTRG.3626	10	+	41031656	41032232	-	19.7534	-1.19084	0.00134359	0.0226646	No	No
MSTRG.16416	2	+	217607092	217636866	IGFBP2	1139.75	-1.18888	0.00363213	0.0388732	No	No
MSTRG.9406	14	+	56339866	56347662	IGLON5	40.9602	-1.18753	0.0030074	0.0349008	No	No
MSTRG.23614	3	-	95918298	95940090	MOB1A	260.064	-1.18619	7.01e-05	0.0046305	No	No
MSTRG.30563	7	+	51216615	51356350	RFX7	82.4517	-1.18592	0.000121218	0.00610735	No	No
MSTRG.21206	24	+	38758510	38758809	-	91.1749	-1.18388	0.00213043	0.0290363	No	No
MSTRG.26237	4	-	71152204	71266980	MPP6	26.4036	-1.18388	0.00236311	0.0308116	No	No
MSTRG.34895	X	-	54312992	54388859	JADE3	70.8321	-1.18323	0.00568858	0.0492017	No	No
MSTRG.29851	7	+	11269380	11320324	ERO1A	150.668	-1.18214	5.78e-05	0.00412996	No	No
MSTRG.34672	X	-	43517980	43520388	ENSOARG00000005360	117.308	-1.18205	8.3e-06	0.00142675	No	No
MSTRG.30250	7	-	31110692	31194348	RASGRP1	41.2842	-1.18037	0.00168888	0.0254205	No	No
MSTRG.8636	14	-	41129101	41132481	TSHZ3	351.398	-1.17926	0.000125479	0.00622942	No	No
MSTRG.26340	4	-	81123411	81123977	-	27.6127	-1.17835	0.00152493	0.0241234	No	No
MSTRG.19518	22	+	38197883	38199182	ENSOARG00000000575	59.0476	-1.1761	0.00119145	0.0213382	No	No
MSTRG.19516	22	-	37908608	37973789	CACUL1	49.3967	-1.17593	0.00538151	0.0478211	No	No
MSTRG.33961	JH923395.1	+	1	4975	-	420.841	-1.17565	0.00504854	0.0460893	Yes	Yes
MSTRG.9616	14	+	60541075	60544657	-	305.458	-1.17352	0.000158947	0.0070334	Yes	Yes
MSTRG.32458	9	+	46082521	46273672	ENSOARG00000014495	2425.54	-1.17288	1.09e-06	0.000521312	No	No
MSTRG.8655	14	+	42477359	42478676	-	20.3121	-1.1708	0.00320525	0.0360447	No	No
MSTRG.29831	7	+	10134664	10138691	-	128.213	-1.17041	0.00542455	0.0479809	No	No
MSTRG.29841	7	-	10757518	10757778	-	43.2288	-1.16954	0.00370924	0.0392718	No	No
MSTRG.25677	4	+	12069989	12406834	PPP1R9A	324.134	-1.1692	5.44e-05	0.00404919	No	No
MSTRG.14321	2	-	760472	762844	PXDN	49.1688	-1.16747	0.0031148	0.0355054	Yes	No
MSTRG.30731	7	-	64754613	64788337	ATG14	153.83	-1.16686	0.000561391	0.014169	No	No
MSTRG.15974	2	-	158772166	158810428	LYPD6	267.936	-1.16684	0.00127245	0.0220942	No	No
MSTRG.19170	22	+	13061078	13122426	TNKS2	562.73	-1.16593	0.000165219	0.00717371	No	No
MSTRG.186	1	+	10521948	10550317	AGO4	102.817	-1.16231	6.1e-06	0.00126365	No	No
MSTRG.11561	17	-	16744037	16885318	ELMOD2	44.9544	-1.1586	0.00437862	0.0426625	No	No
MSTRG.8852	14	+	47334283	47363216	CATSPERG	134.835	-1.1585	0.00530122	0.0473602	No	No
MSTRG.13386	19	-	1662629	1744736	SLC4A7	604.148	-1.15569	3.44e-09	1.53e-05	No	No
MSTRG.4983	11	-	38498850	38499051	-	70.1336	-1.15443	0.000252812	0.00903728	No	No
MSTRG.11861	17	+	52587611	52701461	CLIP1	3563.36	-1.15416	4.06e-07	0.000252266	No	No
MSTRG.19497	22	+	34507410	35311829	ATRNL1	271.315	-1.15264	0.00551558	0.0484004	No	No
MSTRG.2006	1	+	155657166	156061625	EPHA3	221.67	-1.1518	0.00385488	0.0401301	No	No
MSTRG.4101	11	+	9476187	9499881	PPM1E	284.103	-1.15085	0.00339096	0.0373841	No	No
MSTRG.34120	JH924202.1	-	410	1092	-	42.1827	-1.14735	0.000220496	0.00838732	No	No
MSTRG.13286	18	+	68063939	68070021	-	138.762	-1.14592	0.00274656	0.033324	No	No
MSTRG.22662	3	-	8596224	8597829	-	31.1062	-1.14423	0.0017957	0.0263609	Yes	Yes
MSTRG.15804	2	-	138679121	138698034	KLHL23	1261.48	-1.14335	0.00243779	0.0312513	No	No
MSTRG.31154	7	-	99875321	99886514	PATL2	890.16	-1.14247	0.00288113	0.0341357	No	No
MSTRG.6539	12	-	62053438	62091835	SHCBP1L	172.595	-1.1421	0.000879106	0.0180993	No	No
MSTRG.17206	20	+	7699629	7726298	SYNGAP1	598.921	-1.14173	0.00294997	0.0345496	No	No
MSTRG.21178	24	-	37858333	37880887	ENSOARG00000001196	12.1195	-1.13997	0.00388353	0.0402569	No	No
MSTRG.18852	21	+	45758512	45761399	-	56.0743	-1.13805	0.00111221	0.0207978	No	No
MSTRG.30150	7	+	23252342	23299024	RNASE13	346.471	-1.13739	0.000525213	0.0136595	No	No
MSTRG.23751	3	-	103586877	103595460	ANKRD39	180.2	-1.13711	0.000630757	0.0151082	Yes	No
MSTRG.25569	3	+	223836024	223836864	TUBGCP6	21.6473	-1.13535	0.00216103	0.0292478	No	No
MSTRG.28258	5	-	58324545	58326693	MIR145	60.5822	-1.13376	0.0040746	0.0412958	No	No
MSTRG.28875	6	+	29352419	29356082	-	94.7722	-1.13255	0.0031338	0.0356093	No	No
MSTRG.28482	5	+	78311398	78560661	RASGRF2	85.5453	-1.13155	1.76e-06	0.000635398	No	No
MSTRG.33034	AMGL01124878.1	-	112	2560	-	20.9607	-1.12983	0.00493402	0.0454949	Yes	Yes
MSTRG.12638	18	+	21211277	21222515	IQGAP1	25.2331	-1.12875	0.00139517	0.0230784	Yes	No
MSTRG.22592	3	+	7389346	7390935	NUP188	62.3862	-1.12419	0.000696046	0.0159717	Yes	No
MSTRG.35474	X	-	99237014	99281016	CUL4B	432.937	-1.1241	5.93e-05	0.00418014	No	No
MSTRG.20927	24	+	28115030	28121787	KCTD7	667.362	-1.12077	0.000123705	0.00618594	No	No
MSTRG.34201	JH924682.1	+	2552	5179	-	123.281	-1.11998	0.00457053	0.0436349	Yes	Yes
MSTRG.33207	JH921621.1	+	2129	2851	-	29.1419	-1.11916	0.00482977	0.0448901	No	No
MSTRG.3828	10	+	73982502	74021160	RAP2A	36.9027	-1.11802	0.000221403	0.00840689	No	No
MSTRG.33991	JH923614.1	-	1	1850	ENSOARG00000001012	45.7072	-1.11597	0.00577907	0.0495173	No	No
MSTRG.2594	1	-	215139340	215208204	PRKCI	103.56	-1.11417	2.07e-05	0.00229807	No	No
MSTRG.34907	X	+	54903599	54962609	ENSOARG00000025030	481.02	-1.11393	9.24e-06	0.00148602	Yes	Yes
MSTRG.249	1	+	13658273	13893777	MACF1	13128.3	-1.11194	7e-09	1.87e-05	No	No
MSTRG.21396	25	-	4099966	4102036	EXOC8	248.86	-1.11162	0.000181816	0.00757417	No	No
MSTRG.4633	11	-	27096691	27097138	KDM6B	14.3232	-1.10853	0.00484721	0.0449895	No	No
MSTRG.19930	23	-	35920734	35941754	YES1	155.696	-1.10514	0.00103709	0.0199357	No	No
MSTRG.20168	23	-	60526970	60527113	ENSOARG00000004048	28.5051	-1.10338	0.00328566	0.0365824	No	No
MSTRG.5809	12	-	2687737	2708935	ELK4	123.691	-1.10301	0.000854015	0.0177123	No	No
MSTRG.7935	13	-	77165813	77170345	-	151.247	-1.09988	0.00311181	0.0355054	No	No
MSTRG.34109	JH924192.1	-	1	1160	-	58.5365	-1.09941	0.0028359	0.0339431	No	No
MSTRG.96	1	+	2776594	2791355	TRAF3IP1	47.3481	-1.09769	0.000404308	0.0119427	Yes	No
MSTRG.21992	26	-	18820936	18882546	MICU3	519.443	-1.09425	9.79e-08	0.000104524	No	No
MSTRG.29252	6	+	77568699	77574393	-	180.454	-1.09223	0.000426967	0.0122559	Yes	Yes
MSTRG.25886	4	+	39950212	40158909	SEMA3C	6696.21	-1.08998	0.000150116	0.00687846	No	No
MSTRG.26036	4	+	50432504	50604725	CTTNBP2	1142.18	-1.08984	0.000284261	0.00978172	No	No
MSTRG.17125	20	+	3696663	3703054	ENSOARG00000005969	169.326	-1.08638	0.000393075	0.011754	No	No
MSTRG.8574	14	+	36056707	36109770	NFAT5	133.572	-1.08568	0.00359111	0.0386233	No	No
MSTRG.1783	1	-	120422988	120448951	IFNAR1	485.185	-1.08498	0.00589378	0.0499941	No	No
MSTRG.2369	1	+	191314287	191394904	ATP13A3	2797.81	-1.08484	2.45e-09	1.31e-05	No	No
MSTRG.290	1	+	15252384	15310284	CTPS1	891.052	-1.08408	0.000360459	0.0111923	No	No
MSTRG.7060	13	-	31150421	31150810	-	17.2495	-1.08266	0.00490617	0.0453634	No	No
MSTRG.13737	19	-	39157535	39830682	ENSOARG00000011877	100.892	-1.08175	0.000373224	0.011369	No	No
MSTRG.17923	20	-	39777554	39837665	GMPR	582.076	-1.07926	5.88e-05	0.00417483	No	No
MSTRG.9665	14	-	61779658	61785173	ENSOARG00000003687	43.1887	-1.0784	0.00114128	0.0210176	No	No
MSTRG.27151	5	-	9444511	9449252	DDX39A	593.22	-1.07709	0.0010299	0.0198998	Yes	No
MSTRG.16372	2	+	209284583	209358320	PIKFYVE	86.8694	-1.07662	0.00166485	0.0252307	No	No
MSTRG.16091	2	-	174779342	174810975	CCNT2	246.384	-1.07541	0.000184767	0.00764934	No	No
MSTRG.19106	22	+	8837810	8838576	-	17.8219	-1.07342	0.000987633	0.0192706	No	No
MSTRG.3752	10	+	62780017	62784142	-	109.836	-1.07285	0.00332807	0.0368447	No	No
MSTRG.8313	14	+	18074223	18140596	TENT4B	201.562	-1.07203	3.16e-06	0.000917896	No	No
MSTRG.30244	7	+	30920647	30979630	SPRED1	165.471	-1.06966	8.39e-06	0.00142758	No	No
MSTRG.11887	17	-	53560417	53616466	P2RX7	20.8452	-1.06802	0.00544448	0.0481113	No	No
MSTRG.11193	16	+	37913831	37958099	NADK2	1142.16	-1.06763	5.39e-05	0.00403479	No	No
MSTRG.4823	11	-	34194577	34259753	RAI1	1802.64	-1.06648	0.00303708	0.0350283	No	No
MSTRG.4035	11	+	7019075	7234376	DGKE	1899.75	-1.06493	4.55e-05	0.00360651	No	No
MSTRG.19231	22	+	16163849	16243740	SORBS1	31.2226	-1.06343	0.00259851	0.0323448	Yes	No
MSTRG.10885	16	-	8561901	8677459	FCHO2	288.142	-1.06325	7.58e-06	0.00138606	No	No
MSTRG.34659	X	+	43337196	43339669	ENSOARG00000004624	74.3073	-1.06307	0.00019053	0.00775114	No	No
MSTRG.2131	1	-	175095242	175113184	PHLDB2	16.4386	-1.06027	0.0029363	0.034465	Yes	No
MSTRG.9403	14	-	56498972	56507869	ENSOARG00000014863	281.998	-1.05941	0.00410704	0.0414284	Yes	No
MSTRG.34155	JH924425.1	+	1707	2599	-	15.4818	-1.05796	0.00447236	0.0432544	Yes	Yes
MSTRG.12992	18	-	53640646	53678612	KLHL28	798.585	-1.05579	8.93e-06	0.0014629	No	No
MSTRG.26069	4	+	55507741	55584574	BMT2	108.657	-1.05343	4.8e-06	0.0011465	No	No
MSTRG.35251	X	-	77612177	77626293	SRPK3	653.861	-1.05334	9.14e-05	0.0052578	No	No
MSTRG.18312	21	+	25443181	25459249	SPTY2D1	193.712	-1.05154	0.000337704	0.0107867	No	No
MSTRG.29662	6	-	116523059	116525931	ENSOARG00000016282	64.6498	-1.04811	0.00366841	0.0390581	No	No
MSTRG.25935	4	-	43294183	43305499	MAGI2	435.623	-1.04489	0.00175466	0.0259009	Yes	No
MSTRG.34042	JH923864.1	+	30893	32988	-	478.92	-1.04408	0.00277936	0.0335218	No	No
MSTRG.13778	19	-	43339484	43500029	SLMAP	7536.51	-1.04281	0.00121804	0.02165	No	No
MSTRG.9296	14	+	54697541	54737921	TRPM4	923.938	-1.04086	0.000270142	0.00946798	No	No
MSTRG.4508	11	+	26028139	26033951	INCA1	201.165	-1.04044	0.000175113	0.00745778	No	No
MSTRG.13440	19	+	10065791	10182808	STAC	570.909	-1.04003	0.000208686	0.00811068	No	No
MSTRG.28638	5	+	107367943	107410812	WDR36	91.7097	-1.03962	9.9e-05	0.0055199	No	No
MSTRG.10044	15	+	29249423	29253471	PDZD3	129.127	-1.03726	0.00265208	0.0327029	No	No
MSTRG.24202	3	+	139992832	140069795	SLC38A1	2484.22	-1.03517	0.00117617	0.0212211	No	No
MSTRG.13466	19	+	11578992	11660800	OXSR1	462.963	-1.03301	0.00429248	0.0423826	No	No
MSTRG.34104	JH924145.1	-	2904	3172	-	20.9112	-1.03185	0.00487516	0.0451862	No	No
MSTRG.3559	10	-	33148727	33214381	WASF3	1006.07	-1.03055	0.000471533	0.0129674	No	No
MSTRG.4780	11	-	33633914	33634845	-	37.7771	-1.02996	0.00370453	0.0392718	Yes	Yes
MSTRG.25904	4	-	43351218	43484824	PHTF2	746.75	-1.02933	0.000113444	0.00590508	No	No
MSTRG.30311	7	-	34264857	34313571	SPTBN5	79.3416	-1.02777	0.00233666	0.0306129	No	No
MSTRG.26576	4	-	103303379	103337500	KDM7A	25.9443	-1.0273	0.002347	0.0306915	No	No
MSTRG.21337	24	+	41650869	41654752	ENSOARG00000025919	208.517	-1.02347	0.00147934	0.0236831	Yes	No
MSTRG.26565	4	+	102522035	102560754	TTC26	43.4438	-1.022	0.000540116	0.0138417	No	No
MSTRG.7059	13	-	31147397	31149192	-	50.635	-1.0219	0.00239511	0.0309418	No	No
MSTRG.5181	11	+	42224044	42244614	CNTNAP1	6533.6	-1.02047	0.0036485	0.0389629	No	No
MSTRG.923	1	+	76392689	76472227	AGL	194.428	-1.01821	0.000524611	0.0136595	No	No
MSTRG.19324	22	+	20601070	20603353	-	52.3297	-1.01766	0.00179757	0.0263739	No	No
MSTRG.17092	2	+	248926324	248926529	-	139.787	-1.01519	0.00287749	0.0341357	No	No
MSTRG.18170	21	+	8533378	8537485	ME3	405.256	-1.01432	0.000987959	0.0192706	No	No
MSTRG.21566	25	-	24584745	24623457	RUFY2	165.923	-1.01395	0.000352762	0.0110561	No	No
MSTRG.14621	2	+	28514559	28572100	IPPK	91.7368	-1.01354	4.25e-06	0.00106083	No	No
MSTRG.6770	12	-	78873778	78886087	ENSOARG00000025483	924.581	-1.01048	0.00173705	0.0257548	Yes	No
MSTRG.10470	15	-	56360797	56367995	LIN7C	455.271	-1.00891	1.29e-05	0.00177111	No	No
MSTRG.25796	4	-	26371787	26467169	SNX13	231.154	-1.00809	0.000223314	0.00843206	No	No
MSTRG.19827	23	-	22434351	22871557	DTNA	5003.3	-1.00767	0.00318642	0.0359096	No	No
MSTRG.33600	JH922545.1	+	21	19174	ENSOARG00000001989	1084.78	-1.00742	0.00377753	0.0396663	No	No
MSTRG.19787	23	-	20109198	20110497	KIAA1328	26.6579	-1.00707	0.00328657	0.0365824	No	No
MSTRG.34565	X	-	34507040	34573242	PRRG1	172.61	-1.00685	0.00287806	0.0341357	No	No
MSTRG.3548	10	+	32591673	32635411	LNX2	471.909	-1.00664	0.00178078	0.0261851	No	No
MSTRG.23875	3	-	115491774	115599738	ENSOARG00000015037	209.186	-1.00618	0.00141951	0.0233171	No	No
MSTRG.11551	17	+	15427860	15429667	INPP4B	80.1662	-1.00464	1.05e-05	0.00161088	No	No
MSTRG.12114	17	-	66889423	66937043	ENSOARG00000001775	1687.21	-1.00456	4.45e-05	0.00354805	No	No
MSTRG.22913	3	-	33109792	33144287	KIF3C	274.17	-1.00427	0.00490583	0.0453634	No	No
MSTRG.6439	12	-	51830243	51925881	PRDM2	827.761	-1.00331	0.00431776	0.0424972	No	No
MSTRG.9540	14	-	59291827	59292590	ENSOARG00000026939	110.672	-1.00291	0.000199686	0.00797043	Yes	No
MSTRG.31224	8	-	6267692	6315875	LCA5	36.2966	-0.996749	0.000892314	0.0182811	No	No
MSTRG.33536	JH922417.1	+	1	1606	-	42.1709	-0.993718	0.00251264	0.0317762	No	No
MSTRG.32911	AMGL01121005.1	+	1	1426	-	61.0051	-0.992326	0.000287133	0.0098081	No	No
MSTRG.18481	21	+	39570982	39597765	DAGLA	160.869	-0.992122	0.00555915	0.048623	No	No
MSTRG.10056	15	-	29404114	29429556	USP2	583.763	-0.991081	0.00036582	0.0112566	No	No
MSTRG.1496	1	-	104823647	104824006	PMF1-BGLAP	14.2141	-0.988581	0.00545605	0.0481341	No	No
MSTRG.16254	2	+	199173723	199367922	PLCL1	428.481	-0.988171	0.000569133	0.0142969	No	No
MSTRG.30933	7	+	80048754	80190447	SIPA1L1	1363.06	-0.987161	0.00311998	0.0355127	No	No
MSTRG.22981	3	+	35327956	35449712	PLB1	30.1597	-0.987104	0.00147787	0.0236831	No	No
MSTRG.20037	23	-	43788913	43801236	LDLRAD4	26.3267	-0.986714	0.00451396	0.0434177	Yes	No
MSTRG.2275	1	+	186108843	186127706	-	661.962	-0.986284	0.00395665	0.0405989	Yes	Yes
MSTRG.23637	3	-	96319515	96337079	LOXL3	1819.85	-0.983279	2.44e-05	0.0025012	No	No
MSTRG.6802	13	-	1930105	1969837	PLCB4	23.1839	-0.982755	0.0022872	0.0301904	Yes	No
MSTRG.4844	11	+	34825422	34829194	-	89.6066	-0.982076	0.000402613	0.0119211	No	No
MSTRG.3436	10	-	23478664	23487167	NHLRC3	127.233	-0.981597	0.00117958	0.0212375	No	No
MSTRG.35311	X	-	80995194	80995835	ENSOARG00000009201	38.8477	-0.97889	0.0007546	0.0166291	No	No
MSTRG.17959	20	-	44142428	44142664	SMIM13	87.8849	-0.977802	0.00089273	0.0182811	No	No
MSTRG.23404	3	-	77497656	77499266	SOCS5	316.439	-0.97738	8.11e-05	0.00496885	No	No
MSTRG.21479	25	+	12907767	12931503	-	79.374	-0.977378	0.00112528	0.0208929	Yes	Yes
MSTRG.22890	3	+	31539194	31551755	UBXN2A	70.8752	-0.976276	0.000309881	0.0102664	No	No
MSTRG.10469	15	-	56235819	56327097	LGR4	599.281	-0.975274	0.000916907	0.0184954	No	No
MSTRG.2043	1	-	161576324	161659181	DCBLD2	1148.48	-0.973973	5.17e-05	0.00393523	No	No
MSTRG.35756	X	+	125698499	125703736	ENSOARG00000001664	198.274	-0.973064	0.00390943	0.0403219	No	No
MSTRG.71	1	-	968081	968762	ENSOARG00000025491	39.9653	-0.971013	0.00284661	0.0339856	No	No
MSTRG.15114	2	-	65819225	65921862	ENSOARG00000012914	416.78	-0.970452	9.1e-05	0.0052578	No	No
MSTRG.5781	12	-	1442689	1447589	PPP1R15B	469.154	-0.968592	0.000380343	0.011476	No	No
MSTRG.3577	10	+	34830023	34864061	SACS	303.249	-0.962894	0.000158812	0.0070334	No	No
MSTRG.2129	1	+	174990557	175114220	PHLDB2	6828.55	-0.962722	3.37e-05	0.00298555	No	No
MSTRG.26386	4	+	85512508	85842348	CPED1	1509.3	-0.961555	1.04e-05	0.00161088	No	No
MSTRG.9677	14	+	62056615	62066088	ENSOARG00000003749	280.35	-0.959492	0.00013235	0.00642576	No	No
MSTRG.25250	3	-	213152211	213313463	MICAL3	5248.74	-0.959252	0.0034911	0.0381123	No	No
MSTRG.34577	X	-	28402161	30302750	ENSOARG00000018256	4141.69	-0.959177	0.0020902	0.0287557	No	No
MSTRG.19119	22	+	8013621	8017737	ENSOARG00000014757	181.582	-0.958604	0.00522798	0.0470677	Yes	No
MSTRG.1601	1	+	109752371	109763805	VANGL2	68.0796	-0.957534	0.00386094	0.0401511	No	No
MSTRG.9425	14	+	56568851	56579897	MIRLET7E	743.605	-0.956708	0.000750942	0.016609	No	No
MSTRG.29249	6	+	77252525	77566951	ADGRL3	166.964	-0.956603	0.00268287	0.0329383	No	No
MSTRG.2070	1	-	164444546	164471133	ZBTB11	340.067	-0.955399	3.91e-06	0.00103056	No	No
MSTRG.32192	9	+	15527916	15596449	SLC45A4	1315.64	-0.954883	0.00174032	0.025789	No	No
MSTRG.34460	X	+	14864608	15207264	NHS	476.024	-0.954816	0.00408095	0.0413061	No	No
MSTRG.5800	12	-	2239744	2269319	DSTYK	418.994	-0.953757	0.000155224	0.00697967	No	No
MSTRG.7014	13	-	27164866	27245036	BEND7	92.5728	-0.951639	1.13e-05	0.00166553	No	No
MSTRG.28063	5	-	46782170	46868016	FAM13B	2372.91	-0.950684	0.000264483	0.00934193	No	No
MSTRG.15068	2	+	61274631	61304613	CARNMT1	102.224	-0.949678	0.00305256	0.0350945	No	No
MSTRG.29062	6	-	55458825	55656566	ARAP2	239.19	-0.946262	0.00248138	0.0315676	No	No
MSTRG.33036	AMGL01124973.1	+	21	1500	ENSOARG00000002916	158.921	-0.945347	0.0052818	0.0473289	No	No
MSTRG.23484	3	+	84680681	84866029	MAP4K3	1968.1	-0.944677	4.31e-06	0.0010658	No	No
MSTRG.286	1	+	15071843	15131009	KCNQ4	1443.27	-0.944564	0.00564249	0.0490028	No	No
MSTRG.34551	X	-	32044535	32075301	TMEM47	6744.44	-0.943363	0.00206135	0.0285056	No	No
MSTRG.8657	14	+	42486888	42559847	ENSOARG00000004254	82.6302	-0.94308	0.00184907	0.0267367	No	No
MSTRG.5981	12	+	23351226	23355232	-	219.225	-0.939177	1.24e-05	0.00173633	No	No
MSTRG.26216	4	-	68933403	68933619	RF01976	55.1153	-0.938579	0.00243207	0.0311955	No	No
MSTRG.31961	8	+	90354515	90357477	-	74.0187	-0.935202	0.00448597	0.0433076	Yes	Yes
MSTRG.23358	3	+	70016995	70113250	PSME4	1858.79	-0.934651	3.17e-05	0.00291094	No	No
MSTRG.2460	1	+	201339605	201421053	ABCC5	1180.14	-0.934542	0.0052938	0.0473411	No	No
MSTRG.11405	16	-	71482078	71483648	-	55.2582	-0.931836	0.000138283	0.00658213	Yes	Yes
MSTRG.6903	13	+	15978157	16371980	CAMK1D	1643.25	-0.931097	5.18e-06	0.00116298	No	No
MSTRG.26831	4	-	119039321	119101756	VIPR2	733.462	-0.928785	0.00215498	0.0291808	No	No
MSTRG.31023	7	+	84414589	84467536	GPATCH2L	413.804	-0.928602	0.0038544	0.0401301	No	No
MSTRG.29967	7	-	19007994	19008670	ARIH1	228.408	-0.927526	0.0056989	0.0492036	Yes	No
MSTRG.3485	10	-	26007917	26592574	NBEA	1197.55	-0.926982	1.88e-05	0.0022005	No	No
MSTRG.13429	19	+	7494278	7574293	FBXL2	106.49	-0.92553	0.000375803	0.0114165	No	No
MSTRG.4048	11	+	7641415	8044888	ENSOARG00000007848	712.056	-0.924634	2.1e-05	0.00230283	No	No
MSTRG.20169	23	-	60527562	60598972	-	22.5679	-0.92456	0.00254915	0.0320178	Yes	Yes
MSTRG.32219	9	+	20018074	20023630	-	213.23	-0.920378	0.00325152	0.0363286	No	No
MSTRG.22688	3	+	10910544	10916498	-	352	-0.919994	0.00240135	0.0309588	No	No
MSTRG.12996	18	+	53757546	53792417	PRPF39	2857.37	-0.915359	0.0043386	0.0425932	No	No
MSTRG.23880	3	-	115649134	115819075	PPP1R12A	9215.31	-0.91466	0.000627876	0.0151082	No	No
MSTRG.30435	7	+	42439094	42456818	-	361.5	-0.91148	9.08e-05	0.0052578	Yes	Yes
MSTRG.34388	X	-	6723502	6835125	ENSOARG00000009866	90.8681	-0.909238	0.000629451	0.0151082	Yes	No
MSTRG.31897	8	+	83134208	83231704	SLC22A3	3483.24	-0.909202	0.005139	0.046644	No	No
MSTRG.10269	15	-	43980425	43984742	TUB	898.276	-0.907808	0.000594494	0.0146311	Yes	Yes
MSTRG.3399	10	+	20906967	21026670	FAM124A	224.629	-0.903678	0.00133376	0.022613	Yes	Yes
MSTRG.16859	2	-	239847424	239852355	PDIK1L	62.3829	-0.903188	0.000421698	0.0121995	No	No
MSTRG.30072	7	+	21423381	21434396	CDH24	283.968	-0.902652	0.00341933	0.0375901	No	No
MSTRG.30145	7	-	23229388	23255396	ARHGEF40	10381.4	-0.902605	0.00247796	0.0315662	No	No
MSTRG.12848	18	-	33542921	33544963	-	191.895	-0.902211	0.00221852	0.0296651	No	No
MSTRG.21090	24	+	35783148	35797567	GIGYF1	5279.36	-0.900201	0.00142178	0.0233171	No	No
MSTRG.6496	12	+	57584003	57979760	RASAL2	1736.22	-0.898053	1.95e-06	0.000684598	No	No
MSTRG.15826	2	+	140068741	140315412	STK39	1212.76	-0.897585	0.00222575	0.0297164	No	No
MSTRG.28955	6	+	36397697	36421890	PPM1K	2148.69	-0.897558	6.84e-06	0.00137594	No	No
MSTRG.34387	X	+	6593263	6838185	ENSOARG00000009866	10212.2	-0.894024	0.00153933	0.024222	No	No
MSTRG.24092	3	+	134938816	134946558	CSRNP2	244.67	-0.891474	0.00144846	0.0235121	No	No
MSTRG.14673	2	-	31864370	32071803	DAPK1	1326.35	-0.884571	5.17e-05	0.00393523	No	No
MSTRG.6521	12	+	60109435	60154206	ENSOARG00000018403	948.487	-0.884135	0.00059447	0.0146311	No	No
MSTRG.3529	10	+	31052269	31095668	UBL3	440.815	-0.883797	0.000103088	0.00564091	No	No
MSTRG.29624	6	-	115020417	115124139	HTT	1973.1	-0.883446	0.00135946	0.0227597	No	No
MSTRG.12266	17	+	70495492	70503965	MMP11	2045.18	-0.883366	0.00191631	0.0272913	No	No
MSTRG.1855	1	-	128849445	128875395	GABPA	199.59	-0.880215	0.00355673	0.0385223	No	No
MSTRG.21878	26	+	6391774	6441778	WDR17	741.75	-0.878828	0.00342477	0.0376218	No	No
MSTRG.26183	4	-	66590322	66929661	ENSOARG00000008903	234.803	-0.878428	0.0021102	0.0289116	No	No
MSTRG.24129	3	-	136333052	136334391	NCKAP5L	38.5622	-0.874766	0.00144861	0.0235121	No	No
MSTRG.27152	5	-	9450503	9467533	ADGRE5	5741.67	-0.873479	0.000201292	0.00801054	No	No
MSTRG.19227	22	-	16072575	16305923	SORBS1	28955.9	-0.872957	0.00029015	0.00981986	No	No
MSTRG.15855	2	+	144828765	144956289	FIGN	66.6143	-0.872266	4.2e-05	0.00340396	No	No
MSTRG.6715	12	+	78013331	78016008	KLHL12	139.094	-0.871877	0.00168971	0.0254205	No	No
MSTRG.12742	18	+	27809147	27853649	TARSL2	188.352	-0.865095	0.00251833	0.0317762	No	No
MSTRG.13945	19	+	50633622	50638640	ENSOARG00000013728	1634.51	-0.86438	0.000768823	0.0167523	No	No
MSTRG.35100	X	+	68256712	68262522	HMGN5	41.9364	-0.861881	0.00238899	0.0309385	No	No
MSTRG.27060	5	-	5618133	5723706	MYO9B	3367.83	-0.858487	7.24e-06	0.00138606	No	No
MSTRG.2344	1	-	189654341	189685904	ENSOARG00000020371	747.939	-0.857036	0.00164901	0.0250903	No	No
MSTRG.2897	1	+	251124585	251154127	MSL2	306.362	-0.855389	3.39e-05	0.00298555	No	No
MSTRG.1424	1	+	103747962	103754906	PBXIP1	50.0572	-0.854905	0.00573068	0.0493474	Yes	No
MSTRG.34456	X	+	14246518	14287686	TXLNG	162.556	-0.853046	0.000201624	0.00801054	No	No
MSTRG.18275	21	+	17976174	18072533	PAK1	2787.89	-0.851913	0.00165671	0.0251645	No	No
MSTRG.4126	11	+	10722882	10775740	INTS2	131.309	-0.849839	0.000345785	0.010902	No	No
MSTRG.23897	3	+	118562255	118999940	TMTC2	1576.49	-0.848341	0.00263231	0.0325808	No	No
MSTRG.17298	20	-	11595223	11655560	MDGA1	93.6662	-0.847836	0.00452852	0.0434317	No	No
MSTRG.6069	12	-	28864792	28923361	CNST	1265.91	-0.847626	4.88e-05	0.00377791	No	No
MSTRG.30198	7	+	25288802	25379629	SLC12A6	1292.61	-0.846003	0.00508567	0.0463332	Yes	No
MSTRG.13478	19	+	12299024	12344974	WDR48	623.688	-0.845684	0.00115602	0.021101	No	No
MSTRG.35151	X	+	73075881	73100006	ZNF711	153.018	-0.844856	0.00232243	0.0304597	No	No
MSTRG.15138	2	+	68032625	68296962	DOCK8	246.507	-0.843695	0.000103319	0.00564195	No	No
MSTRG.27338	5	+	13057636	13062410	ENSOARG00000017384	174.139	-0.843245	0.000572525	0.0143551	Yes	No
MSTRG.31307	8	-	15825940	15829945	HSF2	82.7577	-0.8418	0.00576138	0.0494782	No	No
MSTRG.20365	24	-	1604562	1632116	ENSOARG00000017537	10350.9	-0.840668	0.00151185	0.0239951	No	No
MSTRG.22797	3	+	19123188	19131471	KLF11	2321.54	-0.840268	4.15e-05	0.00338602	No	No
MSTRG.2903	1	-	251157087	251348369	PPP2R3A	825.288	-0.837357	2.19e-05	0.00236658	No	No
MSTRG.28945	6	-	36003910	36141165	ENSOARG00000000117	1737.67	-0.836592	0.000416947	0.0121536	No	No
MSTRG.8503	14	-	34475201	34480689	-	130.881	-0.83627	0.000864747	0.0178587	No	No
MSTRG.32500	9	-	49579750	49888956	STAU2	675.112	-0.836161	0.00285935	0.0340113	No	No
MSTRG.13200	18	+	64660686	64666464	ENSOARG00000021749	109.937	-0.83269	0.000379888	0.0114753	Yes	No
MSTRG.22071	26	-	23862820	23870245	PPP1R3B	133.633	-0.831767	0.000620895	0.0150588	No	No
MSTRG.20687	24	+	19931674	19983116	EEF2K	7752.53	-0.830846	0.00110998	0.0207908	No	No
MSTRG.28610	5	-	99827941	99842414	NUDT12	218.716	-0.828516	9.28e-05	0.00529417	No	No
MSTRG.30717	7	+	64137509	64222558	SAMD4A	2238.95	-0.828439	1.02e-05	0.0016075	No	No
MSTRG.26231	4	+	70752467	70764768	ENSOARG00000010371	1999.59	-0.82252	0.00115486	0.021101	No	No
MSTRG.30627	7	-	56404350	56472615	AP4E1	139.952	-0.821768	0.00120925	0.0215557	No	No
MSTRG.31321	8	+	18758921	18927758	MAN1A1	498.44	-0.821764	0.000337382	0.0107867	No	No
MSTRG.33900	JH923258.1	+	10460	12539	-	445.711	-0.821633	0.00407165	0.0412933	Yes	Yes
MSTRG.9535	14	-	59267219	59289535	ENSOARG00000001268	5491.9	-0.821283	0.000577018	0.0143967	No	No
MSTRG.34122	JH924202.1	-	6202	6890	-	126.792	-0.820602	0.00368893	0.0392296	Yes	Yes
MSTRG.20401	24	-	2258258	2272732	SRRM2	26374.1	-0.819481	0.00162751	0.024948	No	No
MSTRG.35297	X	-	79298517	79308176	PRRG3	641.672	-0.818159	5.26e-06	0.00116972	No	No
MSTRG.20626	24	-	16411396	16483879	SMG1	157.715	-0.813978	0.00105588	0.0201826	No	No
MSTRG.31834	8	-	75722674	76215024	SYNE1	5293.88	-0.813713	0.000481497	0.0130931	No	No
ENSOARG00000016545	11	-	32373885	32411924	TEKT3	70.0758	-0.811411	3.85e-06	0.00103056	No	No
MSTRG.21356	25	-	651550	670520	ENSOARG00000003038	1221.46	-0.809026	0.00164216	0.0250669	No	No
MSTRG.29541	6	+	109724678	109795027	ENSOARG00000008716	841.501	-0.807129	1.69e-06	0.000635072	No	No
MSTRG.1000	1	-	85477850	85539847	WDR47	425.546	-0.806512	0.000524633	0.0136595	No	No
MSTRG.17059	2	-	247774179	247966800	ENSOARG00000010812	3106.65	-0.80521	0.000200744	0.00800069	No	No
MSTRG.7305	13	+	46625197	46674886	CDS2	9729.96	-0.803295	0.00223079	0.0297249	Yes	No
MSTRG.34244	JH924808.1	+	1	649	-	82.929	-0.800931	0.0058508	0.0498354	No	No
MSTRG.5467	11	-	50461631	50499239	BAHCC1	2103.26	-0.7997	0.000855761	0.0177143	No	No
MSTRG.35532	X	+	108200238	108260004	BCORL1	1341.41	-0.799524	0.000798	0.0171294	No	No
MSTRG.31183	8	+	273763	410091	CD109	978.185	-0.798263	0.00112916	0.0208929	Yes	No
MSTRG.1191	1	+	96774985	96980212	PDE4DIP	4346.43	-0.79808	3.34e-05	0.00298555	No	No
MSTRG.21786	25	+	40997429	41138024	BMPR1A	3231.36	-0.796263	0.000292727	0.00986957	No	No
MSTRG.3287	10	+	12742042	12748689	-	898.983	-0.796232	0.000907663	0.0184034	Yes	Yes
MSTRG.11652	17	-	32000718	32186231	FAT4	1264.06	-0.795092	0.000825569	0.0174408	No	No
MSTRG.14939	2	+	50577340	50578233	ENSOARG00000008225	184.882	-0.793407	0.00460208	0.0437616	No	No
MSTRG.16972	2	+	243783733	243858886	HSPG2	32820.4	-0.793028	0.0038628	0.0401511	No	No
MSTRG.34466	X	+	16007213	16126785	CDKL5	53.3145	-0.792729	0.00268449	0.032943	No	No
MSTRG.28822	6	-	22101276	22103630	-	93.961	-0.792385	0.0053005	0.0473602	No	No
MSTRG.15141	2	+	68339874	68555730	KANK1	11909.3	-0.792134	0.00579273	0.0495173	No	No
MSTRG.3457	10	+	25005056	25031612	SMAD9	3841.55	-0.790601	0.0047915	0.0447839	No	No
MSTRG.19912	23	+	35320769	35444675	ROCK1	4979.32	-0.790428	2.72e-05	0.00264809	No	No
MSTRG.34770	X	-	49827696	49853312	GPR173	390.735	-0.788503	0.00284609	0.0339856	No	No
MSTRG.35523	X	-	108044270	108048674	-	190.206	-0.787758	0.00188221	0.0269784	No	No
MSTRG.8494	14	-	34206543	34222752	FHOD1	1363.95	-0.787745	0.00269803	0.0330635	No	No
MSTRG.23491	3	+	84944194	85114257	SOS1	236.645	-0.78613	0.000311643	0.0102865	No	No
MSTRG.35595	X	+	110729531	110730379	ENSOARG00000009848	37.2087	-0.785615	0.00461903	0.0438784	No	No
MSTRG.13950	19	-	50428700	50456751	RNF123	2650.16	-0.785255	0.00167202	0.025292	No	No
MSTRG.34612	X	-	37278074	37320630	BCOR	1003.92	-0.782367	0.00323195	0.0362008	No	No
MSTRG.27115	5	+	7675318	7679350	-	124.452	-0.781389	0.00550885	0.0483573	No	No
MSTRG.2429	1	+	200204156	200322302	C3orf70	827.82	-0.780253	4.89e-06	0.0011465	No	No
MSTRG.25171	3	-	209705243	209715721	TIGAR	162.47	-0.777469	0.00183739	0.0266797	No	No
MSTRG.25728	4	-	19499637	19777463	THSD7A	62.8292	-0.776929	0.00465263	0.0440172	No	No
MSTRG.12420	18	+	1157151	1164018	-	233.042	-0.775378	3.97e-05	0.0032928	No	No
MSTRG.32770	9	+	82665272	82678001	GEM	3950.12	-0.775124	0.001136	0.0209494	No	No
MSTRG.20166	23	-	60519599	60524463	-	510.756	-0.77512	0.000420317	0.0121864	Yes	Yes
MSTRG.17391	20	+	16861767	16900741	CUL9	1832.53	-0.775032	0.00454936	0.043495	No	No
MSTRG.7457	13	+	53784271	53832882	DIDO1	1443.43	-0.77478	0.000697949	0.0159717	No	No
MSTRG.2735	1	-	233454737	233674113	MBNL1	8177.68	-0.772372	3.03e-05	0.00282545	No	No
MSTRG.3514	10	+	30041947	30065505	HSPH1	2349.73	-0.771249	0.000966309	0.0190831	No	No
MSTRG.24437	3	+	162248254	162264573	NEMP1	39.3823	-0.770615	0.00480302	0.0448094	No	No
MSTRG.8803	14	-	46318966	46344127	ENSOARG00000005350	652.532	-0.769692	3.48e-05	0.00302866	No	No
MSTRG.29790	7	+	6703648	6786501	POLK	320.476	-0.769602	7.77e-05	0.00486773	No	No
MSTRG.15623	2	-	119692452	120020084	GULP1	679.006	-0.769266	1.93e-07	0.000151418	No	No
MSTRG.18848	21	+	45548253	45581302	IGHMBP2	1119.85	-0.768788	0.00431067	0.0424824	No	No
MSTRG.20154	23	+	58142080	58262250	ZNF532	2560.09	-0.767284	0.00223604	0.02978	No	No
MSTRG.1421	1	-	103743452	103759959	PBXIP1	14871.2	-0.766921	0.00443478	0.0429869	Yes	No
MSTRG.16165	2	+	184982219	185243934	GLI2	822.633	-0.766627	0.00106179	0.0202396	No	No
MSTRG.29460	6	-	99097590	99345501	WDFY3	579.134	-0.765765	2.34e-05	0.00243057	No	No
MSTRG.14953	2	+	50968690	50997898	RF00026	102.091	-0.765522	0.00185437	0.0267528	No	No
MSTRG.15270	2	+	83391079	83409382	PSIP1	48.425	-0.765442	0.000761513	0.0166678	Yes	No
MSTRG.227	1	-	12423469	12475683	INPP5B	1645.74	-0.765122	0.000535263	0.0137965	No	No
MSTRG.21578	25	+	25041120	25063768	DDX21	657.952	-0.76458	0.00508521	0.0463332	No	No
MSTRG.11082	16	-	28326200	28522776	PARP8	1681.71	-0.764303	0.00181467	0.0265159	No	No
MSTRG.20127	23	+	53937959	53955528	C18orf54	34.8849	-0.763358	0.00259837	0.0323448	No	No
MSTRG.33261	JH921771.1	-	8299	9203	-	59.5408	-0.76072	0.00412677	0.0415055	No	No
MSTRG.26106	4	+	59604563	59611526	THAP5	184.852	-0.757273	0.001154	0.021101	No	No
MSTRG.4898	11	-	36102332	36131047	ITGA3	4922.57	-0.754218	0.000457266	0.012782	No	No
MSTRG.19112	22	-	6716948	8107338	PRKG1	2074.39	-0.753367	0.0041131	0.0414617	No	No
MSTRG.26911	5	+	2862402	2867743	WNT9A	54.3284	-0.752881	0.00492686	0.0454917	No	No
MSTRG.6230	12	+	41764433	41768775	-	125.91	-0.751071	0.00274763	0.033324	No	No
MSTRG.24785	3	-	186900091	187106604	PPFIBP1	2418.85	-0.750896	0.000116156	0.00596484	No	No
MSTRG.7367	13	+	51137982	51282854	C20orf194	1648.21	-0.750215	0.00246459	0.0314589	No	No
MSTRG.2079	1	-	163615045	163912942	ABI3BP	6180.49	-0.749268	0.000790903	0.0170318	No	No
MSTRG.29343	6	-	90144745	90232641	G3BP2	3859.44	-0.74874	0.000339982	0.0108336	No	No
MSTRG.2731	1	-	233036566	233043942	P2RY1	841.788	-0.745643	0.00199737	0.0279977	Yes	No
MSTRG.35611	X	-	113594616	113733104	KLHL4	123.186	-0.742254	0.000352006	0.0110454	No	No
MSTRG.2846	1	-	245369379	245466240	RASA2	409.794	-0.741331	0.00155556	0.0243482	No	No
MSTRG.19797	23	+	21351715	21416098	RPRD1A	448.172	-0.739939	0.000458569	0.012782	No	No
MSTRG.12128	17	+	67732413	67740376	CCDC117	206.334	-0.739563	0.00139653	0.0230784	No	No
MSTRG.28413	5	+	68994346	68996931	-	64.9907	-0.739029	0.000209275	0.00811068	No	No
MSTRG.20447	24	-	3078245	3172843	CREBBP	3289.69	-0.737876	0.00248538	0.0316034	No	No
MSTRG.31093	7	+	94165187	94167169	FLRT2	266.874	-0.737525	0.000132434	0.00642576	No	No
MSTRG.8976	14	+	49422286	49424437	ENSOARG00000007219	89.6424	-0.73634	0.0033455	0.0369764	No	No
MSTRG.17362	20	-	16037835	16246229	TRERF1	896.911	-0.735972	3.53e-05	0.00303667	No	No
MSTRG.25710	4	+	15954457	16060690	GLCCI1	545.133	-0.735179	0.000749067	0.0165995	No	No
MSTRG.31557	8	+	46809660	46880280	MAP3K7	308.036	-0.734447	0.000282834	0.00974518	No	No
MSTRG.14708	2	+	35598594	35688701	KIF27	470.002	-0.733609	0.000282062	0.00973526	No	No
MSTRG.30573	7	+	51826867	51831740	-	277.027	-0.733268	0.000483577	0.0131142	No	No
MSTRG.3829	10	+	73758647	73929046	MBNL2	5969.6	-0.733169	3.6e-05	0.00307533	Yes	Yes
MSTRG.22909	3	-	32522667	32601832	DNMT3A	1766.69	-0.731964	0.000913026	0.0184422	No	No
MSTRG.21860	26	+	1082623	1135309	ARHGEF10	1855.93	-0.731623	0.000685536	0.0158814	No	No
MSTRG.23447	3	-	80889940	80902371	THADA	252.611	-0.731301	0.00421456	0.0420245	Yes	No
MSTRG.25877	4	+	38130751	38666028	CACNA2D1	1136.82	-0.7312	8.78e-08	9.77e-05	No	No
MSTRG.1020	1	+	86029905	86035671	GNAT2	236.18	-0.730733	0.00228175	0.0301383	No	No
MSTRG.482	1	-	26592085	26693098	TUT4	605.289	-0.730201	1.41e-05	0.00188532	No	No
MSTRG.29677	6	+	115752892	115753863	ENSOARG00000015218	33.9943	-0.728406	0.00303674	0.0350283	No	No
MSTRG.31861	8	-	81302683	81341458	SERAC1	53.5262	-0.72695	0.00129441	0.0222338	No	No
MSTRG.32793	9	+	84879769	85026521	RUNX1T1	1971.95	-0.726775	0.000567294	0.0142711	Yes	No
MSTRG.23090	3	+	43126047	43132977	-	200.807	-0.726236	0.00112464	0.0208929	No	No
MSTRG.16281	2	-	202261152	202330236	FAM126B	647.796	-0.726115	8.73e-05	0.00514953	No	No
MSTRG.2808	1	-	241461491	241462758	-	540.391	-0.725303	0.00137834	0.0229177	No	No
ENSOARG00000019275	2	-	215689208	215775959	BARD1	31.8495	-0.725185	0.00505352	0.0461032	No	No
MSTRG.12669	18	+	22597463	22622707	TM6SF1	599.955	-0.725149	0.00432404	0.0424972	No	No
MSTRG.10198	15	+	41386358	41387016	-	46.0524	-0.725039	0.000547662	0.013929	No	No
MSTRG.20017	23	-	43395030	43409914	CEP76	90.279	-0.723699	0.00569683	0.0492036	No	No
MSTRG.13451	19	+	10846322	11213039	ITGA9	2275.75	-0.723623	3.05e-05	0.00283672	No	No
MSTRG.15260	2	-	83109860	83114829	-	533.899	-0.722323	3.11e-06	0.000913056	No	No
MSTRG.35213	X	-	77146243	77163097	PLXNA3	1055.36	-0.720498	0.00301202	0.034924	No	No
MSTRG.28815	6	+	21897632	21961624	ENSOARG00000000348	280.257	-0.720139	0.000525348	0.0136595	No	No
MSTRG.17390	20	-	17007032	17032961	ZNF318	739.844	-0.719028	0.000208685	0.00811068	No	No
MSTRG.28028	5	+	43678768	43685249	C5orf24	2496.62	-0.719014	2.35e-05	0.00243057	No	No
MSTRG.9940	15	-	23796360	23848294	ENSOARG00000018532	806.2	-0.718749	0.000245324	0.00887157	No	No
MSTRG.35399	X	-	94215484	94271497	INTS6L	508.258	-0.718732	0.000692796	0.0159618	No	No
MSTRG.1423	1	+	103744313	103747301	PBXIP1	216.422	-0.71854	0.00274923	0.033324	Yes	No
MSTRG.14174	19	-	57634590	57700420	SLC6A6	130.244	-0.718181	0.00475919	0.0445442	No	No
MSTRG.898	1	+	71439658	71503934	ENSOARG00000017506	1019.45	-0.71766	0.00272808	0.0332963	No	No
MSTRG.7062	13	-	31153253	31163331	HACD1	531.086	-0.716627	0.00190741	0.0271791	No	No
MSTRG.33203	JH921602.1	-	10705	12101	-	99.8721	-0.714049	0.00511852	0.046483	Yes	Yes
MSTRG.30832	7	-	73546983	73549698	-	89.4776	-0.713795	0.000574138	0.0143551	No	No
MSTRG.3439	10	+	23488542	23514517	PROSER1	453.142	-0.713466	0.00160178	0.0247812	No	No
MSTRG.20167	23	-	60526287	60526865	ENSOARG00000004048	57.0309	-0.712127	0.0018793	0.02696	No	No
MSTRG.16198	2	+	192064826	192152203	GLS	2547.33	-0.712066	0.00265861	0.0327386	No	No
MSTRG.23974	3	-	131124151	131233366	FGD6	521.096	-0.711339	0.000142207	0.00672097	No	No
MSTRG.31917	8	+	85475060	85478280	-	85.4444	-0.711278	0.000797159	0.0171294	No	No
MSTRG.20302	24	-	1045933	1050624	CLCN7	173.845	-0.710769	0.00238804	0.0309385	No	No
MSTRG.29572	6	+	112657724	112740466	KIAA0232	2187.83	-0.710389	0.00252159	0.0317762	No	No
MSTRG.13261	18	+	66924138	66984461	ENSOARG00000005991	5097.73	-0.710119	0.00364154	0.0389376	No	No
MSTRG.9874	15	-	17280565	17331771	NPAT	201.018	-0.705401	0.000110977	0.00587981	No	No
MSTRG.32351	9	-	34331308	34361466	RB1CC1	1860.14	-0.704148	0.00023034	0.00854391	No	No
MSTRG.14425	2	+	10594279	10608672	ENSOARG00000006404	213.435	-0.703699	0.00125447	0.0219516	No	No
MSTRG.28021	5	+	43434021	43484959	JADE2	4101.09	-0.703577	0.00405697	0.0412071	Yes	Yes
MSTRG.17844	20	-	32124363	32149952	ALDH5A1	3662.9	-0.703422	8.23e-05	0.00498276	No	No
MSTRG.33372	JH922028.1	-	4281	6282	-	68.9144	-0.703079	0.00316431	0.0357624	Yes	Yes
MSTRG.3282	10	+	11850736	11912428	NAA16	606.293	-0.702355	0.00558497	0.0487414	No	No
MSTRG.11993	17	+	61506102	61672636	ENSOARG00000009871	2103.4	-0.7022	0.00168734	0.0254205	No	No
MSTRG.22611	3	-	7746924	7776133	ODF2	1687.26	-0.701519	0.00180297	0.0264213	No	No
MSTRG.31175	8	+	135002	149817	SLC17A5	162.126	-0.700965	0.00354425	0.0384651	Yes	No
MSTRG.14044	19	-	52195548	52208001	ENSOARG00000004081	887.957	-0.700089	0.00173303	0.025738	No	No
MSTRG.11685	17	-	35025779	35178756	KIAA1109	924.684	-0.699188	0.00034957	0.0110078	No	No
MSTRG.32253	9	+	23438575	23578224	ASAP1	1110.3	-0.697329	0.000158429	0.0070334	No	No
MSTRG.2074	1	+	164492934	164511608	CEP97	67.1136	-0.696325	0.00358219	0.0386154	No	No
MSTRG.14946	2	-	50594837	50648686	DCAF10	66.0833	-0.693642	0.00310671	0.0354704	No	No
MSTRG.2589	1	+	214087300	214490178	TNIK	983.757	-0.693077	0.000836742	0.0175106	No	No
MSTRG.31779	8	-	73595183	73629522	PPIL4	267.512	-0.692411	0.0015021	0.023936	No	No
MSTRG.17242	20	+	8995510	9169603	ANKS1A	2930.12	-0.69163	0.00380823	0.0398789	No	No
MSTRG.32129	9	-	14206090	14216179	RHPN1	278.181	-0.691423	0.00411552	0.0414663	No	No
MSTRG.6946	13	+	18980627	19024524	ITGB1	27852.4	-0.691362	0.000413036	0.0121068	No	No
MSTRG.12783	18	-	30639573	31035892	SCAPER	717.515	-0.690853	0.000297307	0.00996108	No	No
MSTRG.13047	18	-	55688881	55727151	ATXN3	763.633	-0.690543	5.75e-08	6.68e-05	No	No
MSTRG.19175	22	-	13293110	13446903	CPEB3	285.825	-0.69	7.67e-05	0.00485362	No	No
MSTRG.9978	15	-	27457695	27482740	BACE1	2839.57	-0.689735	0.000206991	0.00810452	No	No
MSTRG.18853	21	+	45669960	45700029	TPCN2	1102.02	-0.689011	0.00452159	0.0434177	No	No
MSTRG.35039	X	-	62820932	62901519	oar-mir-374b	4183.28	-0.688848	0.00383199	0.0400022	Yes	Yes
MSTRG.17952	20	-	43250164	43379903	HIVEP1	646.114	-0.687824	0.00298555	0.0347226	No	No
MSTRG.31673	8	-	59168055	59234840	SLC2A12	220.452	-0.687403	0.00161878	0.0249374	No	No
MSTRG.29487	6	+	101937111	101973296	NUDT9	366.391	-0.685531	0.00122429	0.0216898	No	No
MSTRG.8764	14	+	45591558	45604755	ENSOARG00000005044	283.43	-0.685145	0.00581202	0.0496476	No	No
MSTRG.29302	6	+	85855038	85947696	MOB1B	1878.14	-0.684352	0.000801084	0.0171542	No	No
MSTRG.17350	20	-	15690569	15704257	USP49	513.776	-0.683168	0.000152879	0.0069333	No	No
MSTRG.21410	25	-	5235521	5486158	SIPA1L2	1459.03	-0.682861	0.0010188	0.0197138	No	No
MSTRG.17131	20	+	3813142	3866100	-	9133.13	-0.682385	9.19e-05	0.00526395	No	No
MSTRG.19788	23	-	20111910	20525120	KIAA1328	71.0259	-0.680334	0.00397805	0.0406762	No	No
MSTRG.14484	2	+	14145883	14219671	TMEM245	2501.84	-0.68017	8.27e-05	0.00498276	No	No
MSTRG.24127	3	+	136325824	136337102	NCKAP5L	3868.73	-0.677937	0.00147697	0.0236831	No	No
MSTRG.1739	1	-	118391675	118409177	DCAF6	1055.11	-0.676372	0.00214388	0.0291226	No	No
MSTRG.8909	14	+	48273869	48284505	PLEKHG2	1615.16	-0.674843	0.000288338	0.00980827	No	No
MSTRG.2354	1	+	190360320	190378724	ENSOARG00000020389	820.384	-0.674455	0.00579184	0.0495173	No	No
MSTRG.34621	X	+	38479950	38494778	DDX3X	9859.08	-0.673062	1.92e-05	0.00222816	No	No
MSTRG.27713	5	-	24051301	24205017	MEGF10	103.49	-0.672952	0.00311535	0.0355054	No	No
MSTRG.31580	8	+	48260082	48482195	RNGTT	206.768	-0.672322	0.00149176	0.0238102	No	No
MSTRG.11231	16	+	41204661	41270952	MTMR12	1261.21	-0.671589	0.000332016	0.0107206	No	No
MSTRG.16314	2	+	204167799	204173816	NBEAL1	603.092	-0.670924	0.000452718	0.0127386	No	No
MSTRG.11675	17	+	34461385	34517413	NUDT6	153.278	-0.669891	0.00370687	0.0392718	No	No
MSTRG.29354	6	-	90699097	90754757	ENSOARG00000016858	1881.81	-0.667457	0.00136747	0.0228366	No	No
MSTRG.35409	X	-	94749082	94759674	ZNF449	192.799	-0.667341	0.00186278	0.0268415	No	No
MSTRG.19161	22	+	12551849	12612649	PCGF5	2744.91	-0.667161	3.88e-06	0.00103056	No	No
MSTRG.24759	3	+	183190592	183309289	DENND5B	540.814	-0.667091	0.000119636	0.00608502	No	No
MSTRG.35338	X	+	85855597	85856164	-	45.1127	-0.666246	0.00221168	0.0296443	No	No
MSTRG.12983	18	-	48175639	48193478	FBXO33	228.696	-0.664931	9.12e-05	0.0052578	No	No
MSTRG.11487	17	+	9387151	9819739	ENSOARG00000007116	1060.15	-0.664605	0.00552792	0.048445	No	No
MSTRG.4974	11	-	38304081	38319755	TBKBP1	860.935	-0.662566	0.00202659	0.0281855	No	No
MSTRG.23599	3	+	95330763	95522032	ALMS1	886.449	-0.660714	0.00408602	0.0413061	No	No
MSTRG.1159	1	-	93664533	93674782	TRIM45	842.784	-0.658435	0.00188604	0.0269977	No	No
MSTRG.32690	9	+	76691761	76718817	RNF19A	1411.3	-0.657372	0.00293502	0.034465	No	No
MSTRG.26134	4	+	63890614	63910054	KBTBD2	1788.92	-0.655218	1.01e-05	0.00160139	No	No
MSTRG.11560	17	+	16703799	16825360	TBC1D9	1529.61	-0.65463	0.000788248	0.0170158	No	No
MSTRG.13696	19	+	32476642	32508674	TMF1	669.046	-0.653336	1.66e-06	0.000635072	No	No
MSTRG.653	1	-	42951931	43091076	GNG12	4822.62	-0.652987	0.00252209	0.0317762	Yes	No
MSTRG.6268	12	-	43737791	43864104	CAMTA1	122.864	-0.65067	0.00349421	0.0381308	No	No
MSTRG.18325	21	+	25698288	25743834	HPS5	808.361	-0.649763	0.0016324	0.0249799	No	No
MSTRG.7713	13	+	64488013	64499274	RBM39	77.0323	-0.649615	0.00387759	0.0402266	Yes	No
MSTRG.18002	20	+	46917853	46956729	CAGE1	35.7606	-0.649603	0.0019597	0.0276439	No	No
MSTRG.31291	8	-	13177092	13200729	-	419.579	-0.648706	0.00111028	0.0207908	Yes	Yes
MSTRG.4846	11	+	35041882	35115812	MBTD1	464.494	-0.647737	0.00347779	0.0380293	No	No
MSTRG.24778	3	-	186805301	186827711	KLHL42	3008.27	-0.647535	0.00437251	0.0426625	No	No
MSTRG.7237	13	-	42071289	42132488	FAM208B	981.409	-0.64593	0.00012322	0.00618484	No	No
MSTRG.24548	3	-	165584362	165692324	CDK17	977.88	-0.645741	0.000345783	0.010902	No	No
MSTRG.17705	20	+	28028860	28056210	GABBR1	2964.71	-0.644887	0.00104735	0.020069	No	No
MSTRG.23303	3	-	62751193	62812521	KIAA1841	332.737	-0.644058	0.00170586	0.0255764	No	No
MSTRG.32544	9	+	56527266	56558510	ZBTB10	273.431	-0.642805	0.000133645	0.00643755	No	No
MSTRG.29763	7	-	4081534	4159448	FEM1C	1421.17	-0.642021	1.93e-05	0.00223195	No	No
MSTRG.27825	5	-	36451053	36470375	PDLIM7	22207.9	-0.641477	0.00170456	0.0255717	No	No
MSTRG.15250	2	-	81026080	81176488	MPDZ	1537.92	-0.641182	1.24e-05	0.00173633	No	No
MSTRG.26178	4	+	66314425	66379180	SCRN1	2284.75	-0.640879	0.00333236	0.036877	No	No
MSTRG.6601	12	-	68465737	68676493	RPS6KC1	968.617	-0.640669	0.00135103	0.0226731	No	No
MSTRG.25300	3	-	214148567	214162304	DDX17	16259.2	-0.640289	0.00252211	0.0317762	No	No
MSTRG.21896	26	+	12837001	12904916	WWC2	1203.87	-0.640288	0.000401944	0.0119211	No	No
MSTRG.10861	16	+	5642018	5715828	CPEB4	971.531	-0.639939	2.48e-06	0.000801364	No	No
MSTRG.32582	9	+	60259481	60287114	RAD21	5553.7	-0.639248	3.92e-05	0.00327303	No	No
MSTRG.25632	4	+	7873876	8561667	CDK14	1604.34	-0.637672	0.000886908	0.0182178	No	No
MSTRG.12493	18	+	6919833	7219744	IGF1R	4973.02	-0.636577	0.00417601	0.0417266	No	No
MSTRG.28387	5	+	66652616	66660436	-	426.681	-0.636104	7.42e-06	0.00138606	No	No
MSTRG.23797	3	+	105945465	106063047	MERTK	910.756	-0.636092	0.00472343	0.0443755	No	No
MSTRG.27871	5	-	38098524	38145230	ZNF496	1073.89	-0.635941	0.00177775	0.026155	No	No
MSTRG.3352	10	+	18448567	18567852	RB1	932.645	-0.635782	0.00208144	0.0287119	No	No
MSTRG.28630	5	-	105627085	105780466	PJA2	3600.75	-0.635184	0.000419476	0.0121753	No	No
MSTRG.408	1	+	20185204	20388328	MAST2	1676.36	-0.633827	0.00187578	0.0269489	No	No
MSTRG.35591	X	-	110841181	110928373	WDR44	375.54	-0.633548	1.51e-05	0.00191711	No	No
MSTRG.29961	7	-	18466222	18653320	MYO9A	1175.05	-0.632193	1.51e-06	0.00061054	No	No
MSTRG.11610	17	+	23841191	23846377	-	285.811	-0.631575	0.00199131	0.0279274	No	No
MSTRG.1930	1	-	139557719	139725159	USP25	2478.29	-0.63127	0.00443089	0.0429869	No	No
MSTRG.14578	2	-	26049070	26052111	-	93.2958	-0.630333	0.00510595	0.0464388	No	No
MSTRG.6678	12	+	75166862	75300828	NEK7	2821.57	-0.63027	1.47e-05	0.001913	No	No
MSTRG.25370	3	+	216288091	216354498	ENSOARG00000023924	3691.23	-0.629644	0.00382849	0.0399813	No	No
MSTRG.3331	10	+	16955899	17063525	LRCH1	730.848	-0.629482	0.00458996	0.0437251	No	No
MSTRG.24534	3	+	163469104	163492805	ITGA7	14578.5	-0.628501	0.00154857	0.0242922	No	No
MSTRG.20631	24	+	17078140	17100696	CCP110	424.761	-0.626338	0.00397568	0.0406762	No	No
MSTRG.5546	11	-	53041402	53130153	TNRC6C	2476.29	-0.626247	0.000813026	0.01729	No	No
MSTRG.9775	15	-	6068478	6208371	YAP1	6590.43	-0.626016	4.88e-06	0.0011465	No	No
MSTRG.31593	8	-	49749751	49791017	ZNF292	850.087	-0.625418	1.3e-06	0.000549088	No	No
MSTRG.7650	13	+	62453447	62532791	CBFA2T2	805.233	-0.624158	0.000231332	0.00854391	No	No
MSTRG.26041	4	-	51108296	51371599	RF02184	1265.26	-0.622813	0.00120062	0.0214449	No	No
MSTRG.12402	18	+	985277	1001703	RF01164	2090.4	-0.62281	3.7e-06	0.00103056	Yes	Yes
MSTRG.169	1	+	9863553	9890693	ZMYM1	957.248	-0.622632	0.000488603	0.0131923	No	No
MSTRG.21334	24	-	41569254	41611007	SUN1	3025.65	-0.622215	0.000298939	0.00997821	No	No
MSTRG.26566	4	+	102634872	102641570	-	613.525	-0.620606	0.00560697	0.0488333	No	No
MSTRG.9409	14	+	56379583	56488296	ZNF175	391.383	-0.619472	0.00204535	0.0283724	No	No
MSTRG.3805	10	-	72349127	72400394	DZIP1	2225.02	-0.619027	0.00239435	0.0309418	No	No
MSTRG.27685	5	+	20299553	20371147	FNIP1	763.737	-0.617351	4.5e-08	6.25e-05	No	No
MSTRG.754	1	-	60217212	60388911	TTLL7	542.377	-0.616224	0.0017465	0.0258175	No	No
MSTRG.4753	11	+	33353847	33407636	ULK2	1928.81	-0.615705	0.000240194	0.00876217	No	No
MSTRG.32632	9	-	70507643	70997218	OXR1	2110.99	-0.61473	6.85e-06	0.00137594	No	No
MSTRG.12403	18	+	1143266	1149316	-	224.06	-0.614179	0.00128898	0.0222205	No	No
MSTRG.23576	3	-	93012092	93057170	PAIP2B	1162.18	-0.614087	0.000198326	0.00795179	No	No
MSTRG.25646	4	+	9472379	9626818	ANKIB1	808.213	-0.613991	3.33e-05	0.00298555	No	No
MSTRG.18786	21	+	44373824	44465127	KDM2A	3606.57	-0.613363	0.00356143	0.0385223	No	No
MSTRG.19572	22	-	41689919	41707694	IKZF5	570.384	-0.613079	0.000175633	0.00746804	No	No
MSTRG.11315	16	-	62647245	62697006	2006-03-01	885.277	-0.612519	0.00294496	0.0345212	No	No
MSTRG.1016	1	+	85914220	85923418	CYB561D1	239.888	-0.610676	0.00360687	0.0386959	No	No
MSTRG.8572	14	+	35888365	35909953	CYB5B	921.735	-0.608694	0.00130494	0.0223085	No	No
MSTRG.31757	8	+	68582792	69133481	UTRN	5837.17	-0.607483	5.03e-05	0.00386125	No	No
MSTRG.27666	5	+	19148854	19229267	KIF3A	922.677	-0.607434	2.73e-05	0.00264809	No	No
MSTRG.7792	13	+	67351278	67419084	DHX35	522.709	-0.605882	0.00533335	0.0475647	No	No
MSTRG.30606	7	+	54713876	54801029	FAM214A	2439.74	-0.605829	3.81e-05	0.00319946	No	No
MSTRG.12875	18	-	39035209	39382107	PRKD1	1333	-0.605257	0.0022	0.0296102	No	No
MSTRG.19479	22	-	33554238	33595158	CCDC186	931.177	-0.603986	9.1e-06	0.0014749	No	No
MSTRG.29845	7	-	11180932	11229948	STYX	627.373	-0.603484	0.000926812	0.0185801	No	No
MSTRG.185	1	-	10435470	10436150	C1orf216	159.78	-0.602243	0.000662699	0.0155501	No	No
MSTRG.11989	17	-	61403467	61471187	PTPN11	3786.85	-0.601123	0.00132118	0.0225047	No	No
MSTRG.29054	6	+	49839231	50311166	PCDH7	891.277	-0.600769	0.000208943	0.00811068	No	No
MSTRG.1321	1	-	100586857	100596095	MRPL9	733.366	-0.600583	0.00118111	0.0212385	No	No
MSTRG.21988	26	-	18721334	18732138	CNOT7	358.627	-0.60044	0.00389216	0.0402942	Yes	No
MSTRG.28744	6	-	13242006	13355489	ALPK1	705.547	-0.599902	2.1e-05	0.00230283	No	No
MSTRG.2601	1	+	215313191	215319637	PHC3	1428.12	-0.598752	9.75e-05	0.00547088	No	No
MSTRG.22590	3	+	7372330	7389249	SH3GLB2	2513.68	-0.598652	0.00488824	0.0452446	No	No
MSTRG.28107	5	-	48074043	48099657	DNAJC18	365.121	-0.597956	6.95e-05	0.00462602	No	No
MSTRG.29516	6	-	105063385	105066650	CLNK	333.074	-0.597037	7.48e-05	0.00479001	Yes	No
MSTRG.1199	1	-	98116758	98120077	-	379.131	-0.59593	0.00106559	0.0202794	Yes	Yes
MSTRG.3497	10	-	28569426	28688482	PDS5B	1427.67	-0.592826	5.12e-05	0.00391869	No	No
MSTRG.25946	4	+	43828014	43918274	GSAP	402.176	-0.592625	0.00164278	0.0250669	No	No
MSTRG.20229	24	+	334126	395795	RAB11FIP3	2441.67	-0.592343	0.00223905	0.0297978	No	No
MSTRG.5606	11	-	54733478	54741396	ENSOARG00000026391	1287.35	-0.591927	0.00587162	0.0498962	Yes	No
MSTRG.28734	6	+	13118144	13118887	LARP7	592.528	-0.590614	0.000110713	0.00587981	No	No
MSTRG.22559	3	-	6605195	6647435	USP20	1822.84	-0.59051	0.00523586	0.0471068	No	No
MSTRG.29825	7	+	9197343	9380971	SCAMP1	1759.78	-0.590355	0.00214742	0.0291226	No	No
MSTRG.29271	6	-	83261448	83354952	UBA6	380.209	-0.590246	0.00147469	0.0236831	No	No
MSTRG.3269	10	-	11418130	11458887	CNMD	616.835	-0.589566	0.00248983	0.0316119	Yes	No
MSTRG.11453	17	-	4183313	4371008	TRIM2	2364.79	-0.589539	5.3e-08	6.44e-05	No	No
MSTRG.6988	13	-	24526137	24654445	ARHGAP21	2402.89	-0.588257	0.00301824	0.0349536	No	No
MSTRG.26944	5	-	3889351	3921782	SLC25A42	162.54	-0.587378	0.00275513	0.0333652	No	No
MSTRG.2375	1	-	193938553	193941957	ENSOARG00000020446	153.575	-0.586559	0.0032132	0.0360816	No	No
MSTRG.26083	4	+	56152727	56624017	DOCK4	366.953	-0.585902	1.69e-07	0.000145794	No	No
MSTRG.31502	8	+	37587644	37593805	-	464.705	-0.585694	1.19e-06	0.000539692	No	No
MSTRG.3125	1	+	264262033	264371082	DIP2A	1719.46	-0.584189	0.00192381	0.0273619	No	No
MSTRG.10444	15	+	53944153	54081264	EMSY	658.192	-0.583972	8.02e-05	0.00494401	No	No
MSTRG.2620	1	+	217358248	217440402	GOLIM4	7190.93	-0.583067	0.00225916	0.0299833	No	No
MSTRG.6004	12	-	25242978	25310204	TP53BP2	1536.29	-0.582581	5.59e-06	0.00123343	No	No
MSTRG.23040	3	-	38973993	39235539	ANTXR1	11024.7	-0.582002	0.00383746	0.0400281	No	No
MSTRG.34473	X	-	16372561	16586416	PHKA2	564.377	-0.580993	0.00201933	0.0281249	No	No
MSTRG.15520	2	-	113008112	113064416	TUBGCP5	361.863	-0.580911	0.00202124	0.0281257	No	No
MSTRG.11691	17	-	37360278	37386551	-	639.822	-0.580873	0.000606926	0.0148142	No	No
MSTRG.19963	23	-	39200405	39428422	EPB41L3	1499.96	-0.580368	0.00142404	0.0233171	No	No
MSTRG.7077	13	+	32400657	32447216	KIF5B	4154.71	-0.580077	6.32e-05	0.00438157	No	No
MSTRG.22965	3	-	34365139	34399826	IFT172	1478.88	-0.578682	0.00360014	0.0386548	No	No
MSTRG.30507	7	+	46356376	46741209	RORA	1221.46	-0.578528	0.000602195	0.0147391	No	No
MSTRG.13725	19	-	37453477	37487134	PSMD6	526.173	-0.576934	0.00132169	0.0225047	No	No
MSTRG.9739	15	-	978314	1055394	MRE11	450.148	-0.576149	0.000155261	0.00697967	No	No
MSTRG.1106	1	+	90385885	90441569	HIPK1	2718.59	-0.575468	1.08e-06	0.000521312	No	No
MSTRG.23220	3	+	58171498	58226746	KDM3A	801.113	-0.575155	4.49e-05	0.00356515	No	No
MSTRG.20387	24	+	2038338	2084804	PDPK1	1770.76	-0.575005	0.00316581	0.0357624	No	No
MSTRG.14646	2	+	29481928	29537188	CDC14B	797.6	-0.574456	3.95e-06	0.00103056	No	No
MSTRG.16794	2	+	238615062	238652774	AHDC1	3123.18	-0.574228	0.00136375	0.0228029	No	No
MSTRG.10511	15	+	62086568	62168868	HIPK3	1390.21	-0.573179	0.00251453	0.0317762	No	No
MSTRG.21821	25	-	43478103	43598496	PARG	515.769	-0.572766	0.00268022	0.0329383	No	No
MSTRG.25856	4	-	33146156	33195721	DMTF1	934.197	-0.572019	0.000203364	0.0080332	No	No
MSTRG.23337	3	+	68546298	68667955	CCDC88A	767.241	-0.571903	3.47e-05	0.00302453	No	No
MSTRG.2496	1	-	205529110	205637763	USP13	184.498	-0.571755	0.00219749	0.0295913	No	No
MSTRG.13605	19	+	17107529	17128185	THUMPD3	5222.23	-0.570311	0.00196782	0.0277173	Yes	Yes
MSTRG.20110	23	-	50824477	50842216	MEX3C	511.862	-0.570149	3.28e-05	0.00298056	No	No
MSTRG.10902	16	-	9993859	10074582	BDP1	444.785	-0.569609	0.00303089	0.0350252	No	No
MSTRG.10377	15	-	50576387	50817453	FCHSD2	920.204	-0.569567	0.00160127	0.0247812	No	No
MSTRG.3709	10	-	52597652	52627307	FBXL3	2185.21	-0.569404	3.52e-05	0.00303667	No	No
MSTRG.24322	3	-	153442778	153486434	IRAK3	378.326	-0.569144	0.000581904	0.0144545	No	No
MSTRG.30391	7	-	40135616	40236528	SOS2	1022.45	-0.568893	2.63e-07	0.000191037	No	No
MSTRG.32430	9	-	42932734	42991143	PDE7A	313.165	-0.56818	0.000289628	0.00981465	No	No
MSTRG.6227	12	-	41333680	41474630	KIF1B	3350.13	-0.568028	1.52e-05	0.00191711	No	No
MSTRG.31845	8	+	80106811	80481520	ARID1B	1693.86	-0.567807	0.00330847	0.0367191	No	No
MSTRG.22960	3	+	34485866	34513217	ZNF512	831.672	-0.567576	0.0042475	0.0422354	No	No
MSTRG.11629	17	-	28728052	28784766	JADE1	1433.3	-0.567506	0.00110719	0.0207768	No	No
MSTRG.25735	4	+	20365644	20387251	TMEM106B	402.544	-0.566904	0.00226943	0.0300747	No	No
MSTRG.26393	4	-	86521712	86605466	AASS	875.668	-0.566662	0.00012035	0.00609653	No	No
MSTRG.19589	22	-	43422523	43592389	ENSOARG00000010918	3608.86	-0.565177	0.000436808	0.0124086	No	No
MSTRG.30961	7	-	82047821	82088565	ELMSAN1	2552.77	-0.564773	0.00401881	0.0409753	No	No
MSTRG.9429	14	-	56611046	56816870	ENSOARG00000014940	905.111	-0.56315	8.58e-05	0.00511145	Yes	Yes
MSTRG.15150	2	+	69764246	69941691	SMARCA2	5642.11	-0.563069	0.00127721	0.0221175	No	No
MSTRG.35675	X	-	120312021	120413127	MID2	1067.77	-0.561259	0.000379808	0.0114753	No	No
MSTRG.12637	18	-	21205145	21341880	IQGAP1	9527.7	-0.560806	0.000144064	0.00678039	No	No
MSTRG.15134	2	-	67977564	68029718	ENSOARG00000013129	567.263	-0.559537	0.000783226	0.0169348	No	No
MSTRG.21771	25	+	38897217	39055997	CCSER2	1798.31	-0.559364	9.4e-05	0.00533641	No	No
MSTRG.23973	3	-	131083334	131113515	NR2C1	421.542	-0.558614	0.00124079	0.021841	No	No
MSTRG.13677	19	+	29209984	29284441	RYBP	1833.99	-0.558	1.21e-05	0.00173183	No	No
MSTRG.10769	15	-	79802226	79830383	PATL1	1857.78	-0.557948	0.00206442	0.0285184	No	No
MSTRG.26642	4	-	106456003	106506397	TCAF1	4657.15	-0.557768	0.00167268	0.025292	No	No
MSTRG.10173	15	+	38810859	38888876	BTBD10	1325.84	-0.55751	0.00355427	0.0385223	No	No
MSTRG.32237	9	-	21449769	21454963	-	452.19	-0.557063	0.00558546	0.0487414	Yes	Yes
MSTRG.4063	11	-	8314631	8330932	VEZF1	3568.4	-0.556405	0.00490257	0.0453615	No	No
MSTRG.19331	22	+	21010410	21017415	SFXN3	1015.51	-0.555889	0.0024675	0.031481	No	No
MSTRG.14811	2	+	39911637	39995157	KCTD9	1500.32	-0.555631	0.00119118	0.0213382	No	No
MSTRG.10168	15	-	38567214	38648279	FAR1	1282.04	-0.55463	0.0011368	0.0209495	No	No
MSTRG.9830	15	-	13329104	13332418	JRKL	427.121	-0.554033	0.000125507	0.00622942	No	No
MSTRG.16138	2	+	182535514	182543498	ENSOARG00000012303	224.21	-0.553863	0.00264362	0.0326652	No	No
MSTRG.15800	2	-	138423450	138625167	UBR3	1365.03	-0.552787	8.67e-06	0.00144764	No	No
MSTRG.15265	2	+	83297151	83298169	-	120.061	-0.551827	0.000156846	0.0070297	No	No
MSTRG.17503	20	-	25018616	25048918	ICK	2090.61	-0.551767	0.00150677	0.0239924	No	No
MSTRG.7909	13	+	75601360	75729538	NCOA3	1719.26	-0.551535	6.62e-05	0.00447269	No	No
MSTRG.16056	2	-	170868260	170896970	SPOPL	753.935	-0.550008	8.21e-06	0.00142675	No	No
MSTRG.32198	9	+	16006929	16016713	AGO2	1479.99	-0.548906	0.00156857	0.0244658	Yes	Yes
MSTRG.9868	15	+	17088942	17210813	CUL5	257.791	-0.548168	0.000685737	0.0158814	No	No
MSTRG.3866	10	+	78218287	78269271	TPP2	560.506	-0.547856	0.00103509	0.0199357	No	No
MSTRG.22814	3	-	20055844	20142307	ROCK2	2823.68	-0.546917	0.0015384	0.0242217	No	No
MSTRG.22063	26	+	22954405	22975771	LONRF1	350.636	-0.546058	0.000589104	0.0145656	No	No
MSTRG.21364	25	-	845686	876867	ABCB10	491.467	-0.545873	0.00370037	0.0392718	No	No
MSTRG.6628	12	-	70197354	70251222	RCOR3	1295.87	-0.545496	0.000412162	0.0120967	No	No
MSTRG.11607	17	-	23299920	23300371	-	48.4438	-0.544801	0.00526257	0.0472199	No	No
MSTRG.27738	5	+	27759211	27912250	CEP120	1064	-0.543507	0.00154221	0.024253	No	No
MSTRG.10258	15	-	43223766	43231767	AKIP1	708.665	-0.543154	0.000232343	0.00856942	No	No
MSTRG.29165	6	+	67017272	67089541	SLAIN2	2331.41	-0.54184	0.00555899	0.048623	No	No
MSTRG.16233	2	-	198625250	198685726	SF3B1	8882.23	-0.541395	0.00469463	0.0442345	No	No
MSTRG.21967	26	-	17961769	18052464	PCM1	2530.49	-0.540872	3.56e-05	0.00305076	No	No
MSTRG.11236	16	-	41855758	41875324	C5orf22	241.361	-0.540754	0.00315414	0.0357624	No	No
MSTRG.32290	9	+	28261325	28421317	MTSS1	2186.24	-0.540729	9.49e-05	0.0053594	No	No
MSTRG.3600	10	-	36319980	36386924	ZMYM2	1935.09	-0.540183	0.000316713	0.0103769	No	No
MSTRG.2263	1	+	185498432	185505531	-	436.317	-0.539441	0.00131769	0.0224688	No	No
MSTRG.1407	1	+	103086591	103178552	ATP8B2	2994.82	-0.538919	0.00413925	0.0415717	No	No
MSTRG.28989	6	-	41851640	41946213	ENSOARG00000005305	1325.45	-0.538683	0.000353266	0.0110589	No	No
MSTRG.23306	3	-	63089295	63121645	PAPOLG	526.357	-0.538574	4e-05	0.0032928	No	No
MSTRG.848	1	-	67510249	67605227	ZNF644	964.326	-0.536429	0.000345802	0.010902	No	No
MSTRG.12262	17	+	70436647	70862523	CHCHD10	2522.56	-0.53514	0.00326172	0.0363969	Yes	No
MSTRG.19548	22	+	41145692	41199491	PLEKHA1	1134.71	-0.535132	0.000208689	0.00811068	No	No
MSTRG.23855	3	+	112519585	112593198	ZDHHC17	918.83	-0.53476	8.34e-06	0.00142675	No	No
MSTRG.35518	X	-	107717124	107780695	SMARCA1	2362.48	-0.532863	0.00103456	0.0199357	No	No
MSTRG.22230	26	+	36100177	36184236	HOOK3	2556.12	-0.532741	3.84e-06	0.00103056	No	No
MSTRG.8340	14	+	21278570	21324442	RBL2	2446.66	-0.531402	0.000126855	0.00628462	No	No
MSTRG.755	1	+	60507111	60616885	PRKACB	1440.17	-0.531064	5.65e-05	0.00409864	No	No
MSTRG.7723	13	-	64672274	64753665	CNBD2	3889.56	-0.530998	0.00329103	0.0365864	Yes	No
MSTRG.13603	19	-	17028148	17108293	SETD5	3405.87	-0.530684	0.00577035	0.0494975	No	No
MSTRG.1817	1	-	124963373	124983315	BACH1	754.563	-0.530411	0.000675391	0.0157373	No	No
MSTRG.28554	5	-	92102809	92209536	TTC37	1243.54	-0.529984	0.000149275	0.00687846	No	No
MSTRG.34203	JH924682.1	+	7272	18236	ENSOARG00000000630	1698	-0.528286	3.54e-05	0.00303667	No	No
MSTRG.645	1	-	42292727	42339845	SLC35D1	680.186	-0.528106	0.000745522	0.016563	No	No
MSTRG.16375	2	-	210647063	210783378	KANSL1L	612.872	-0.527828	0.000609475	0.0148628	No	No
MSTRG.17046	2	+	246535166	246583871	ENSOARG00000010419	448.29	-0.527702	0.00511678	0.046483	No	No
MSTRG.29225	6	+	72329831	72347656	ENSOARG00000005019	448.403	-0.527265	0.00162731	0.024948	No	No
MSTRG.22400	3	-	4105827	4127921	GTF3C4	1148.6	-0.527127	0.000356396	0.0111178	No	No
MSTRG.31760	8	-	70105818	70179567	SHPRH	305.753	-0.526695	0.00391099	0.0403224	No	No
MSTRG.24203	3	+	140317783	140373393	SCAF11	2244.45	-0.524525	0.000123631	0.00618594	No	No
MSTRG.22788	3	+	18486102	18660997	ASAP2	953.844	-0.524517	0.00432253	0.0424972	No	No
MSTRG.27957	5	+	41256862	41272546	APC2	393.644	-0.524338	0.00487192	0.0451862	No	No
MSTRG.6552	12	+	62647759	62696834	SMG7	2928.28	-0.524221	0.00174129	0.0257891	No	No
MSTRG.29297	6	+	85729681	85824212	RUFY3	1073.66	-0.522583	0.00576255	0.0494782	No	No
MSTRG.9976	15	+	27411082	27465089	RNF214	2401.24	-0.522467	0.0035146	0.0383063	No	No
MSTRG.6786	13	+	410657	1248281	PLCB1	2007.32	-0.522399	0.00545709	0.0481341	No	No
MSTRG.31783	8	-	73712012	73748837	LATS1	1004.49	-0.522278	0.000287966	0.0098081	No	No
MSTRG.3288	10	+	12787061	12822647	AKAP11	2702.12	-0.521953	0.0013904	0.0230746	No	No
MSTRG.1281	1	+	99797640	99827711	SETDB1	1318.99	-0.521665	0.00389982	0.0402942	No	No
MSTRG.31649	8	-	57580306	57640935	STX7	4548.57	-0.521436	0.00107747	0.0203765	No	No
MSTRG.30258	7	+	32613690	32718127	EIF2AK4	995.904	-0.521282	0.000573094	0.0143551	No	No
MSTRG.30393	7	-	40389879	40504624	MAP4K5	921.829	-0.52089	4.43e-05	0.00354103	No	No
MSTRG.19346	22	-	21699738	21725084	OGA	4070.38	-0.520632	0.000968053	0.0190882	No	No
MSTRG.5702	11	+	60194810	60242691	ABCA5	517.435	-0.52016	4.81e-06	0.0011465	No	No
MSTRG.2339	1	+	189612036	189641373	SENP5	913.981	-0.518876	0.000667812	0.0156152	No	No
MSTRG.32347	9	-	33839770	33882353	PCMTD1	6958.64	-0.518674	5.7e-05	0.00411342	No	No
MSTRG.1999	1	+	154665341	154727719	ZNF654	372.891	-0.518278	0.00140812	0.0231962	No	No
MSTRG.7394	13	-	52312590	52358542	STK35	1085.22	-0.518123	0.00435281	0.0426387	No	No
MSTRG.16929	2	+	242423147	242427162	HNRNPR	775.374	-0.518009	0.000550199	0.0139658	No	No
MSTRG.24817	3	+	189614602	189618893	KRAS	991.813	-0.517307	5.39e-05	0.00403479	No	No
MSTRG.14717	2	+	36000240	36346311	FRMD3	352.788	-0.516656	0.00195758	0.02764	No	No
MSTRG.188	1	+	10747937	10754218	-	1158.25	-0.515934	0.00111783	0.02083	Yes	Yes
MSTRG.14641	2	+	29229825	29303797	ZNF782	276.593	-0.515518	0.0012481	0.0219188	No	No
MSTRG.21184	24	-	38364215	38395724	ZNF12	581.635	-0.515134	0.0015344	0.0242014	No	No
MSTRG.25851	4	-	32817991	32833004	ENSOARG00000013799	275.092	-0.515124	0.000758155	0.0166352	No	No
MSTRG.14432	2	-	10773014	11015149	KIAA1958	525.14	-0.514706	0.00208487	0.0287119	No	No
MSTRG.15514	2	+	112806373	112810730	NIPA1	213.611	-0.514504	0.0023069	0.0303006	No	No
MSTRG.29781	7	-	5392697	5448813	SFXN1	5251.63	-0.513879	2.25e-05	0.00239522	No	No
MSTRG.13454	19	+	11268013	11373344	CTDSPL	3205.93	-0.512541	0.00297791	0.0346999	No	No
MSTRG.22787	3	-	18101285	18190396	KIDINS220	3801.4	-0.512498	0.000191235	0.00775114	No	No
MSTRG.21926	26	-	14230362	14258815	CFAP97	1071.65	-0.511838	0.00297648	0.0346999	No	No
MSTRG.6189	12	-	39973477	40007048	CLCN6	1036.05	-0.511787	0.000152931	0.0069333	No	No
MSTRG.26403	4	-	87992114	88232314	WASL	1471.34	-0.511306	4.24e-05	0.00341801	No	No
MSTRG.7672	13	+	63356515	63446846	ITCH	2006.5	-0.510616	0.000208193	0.00811068	Yes	Yes
MSTRG.2159	1	-	176511402	176572425	ENSOARG00000019412	799.991	-0.510547	0.00104603	0.0200661	No	No
MSTRG.29877	7	-	12152835	12206641	DPP8	1712.1	-0.50979	0.000350502	0.0110241	No	No
MSTRG.4989	11	+	38576815	38612562	SOCS7	1155.77	-0.509719	0.00229703	0.0302304	No	No
MSTRG.24173	3	+	137315430	137333727	KANSL2	1548.67	-0.509068	0.00370267	0.0392718	No	No
MSTRG.13786	19	-	43851047	43876704	APPL1	1497.91	-0.508894	6e-07	0.000333877	No	No
MSTRG.7404	13	-	52971869	52986171	ENSOARG00000007835	2521.94	-0.50798	4.8e-05	0.00373645	No	No
MSTRG.19398	22	+	23045077	23058787	TAF5	189.493	-0.507083	2e-05	0.00223195	No	No
MSTRG.23821	3	+	107605755	107650310	THAP2	2152.83	-0.506796	0.000115067	0.00593011	No	No
MSTRG.20652	24	-	18611926	18617985	DCUN1D3	392.521	-0.505333	0.00033012	0.0106981	No	No
MSTRG.2976	1	-	257369779	257471320	BRWD1	419.481	-0.504438	0.00462704	0.043892	No	No
MSTRG.11729	17	-	43250238	43320480	GUCY1A1	5014.06	-0.504437	0.00235515	0.0307528	No	No
MSTRG.31640	8	-	56735218	56776649	MED23	320.902	-0.503872	0.00230252	0.030258	No	No
MSTRG.23097	3	-	43580459	43650807	AFTPH	742.061	-0.502146	0.000329284	0.0106839	No	No
MSTRG.15282	2	+	84991360	85341142	CNTLN	395.836	-0.501357	0.00147955	0.0236831	No	No
MSTRG.17901	20	+	38697670	38750902	NUP153	1090.48	-0.500979	0.000825366	0.0174408	No	No
MSTRG.34978	X	-	60533293	60548546	ZMYM3	1276.82	-0.500287	0.00445658	0.0431331	No	No
MSTRG.8238	14	-	13448481	13455118	RNF166	796.337	-0.500035	0.00536212	0.0477283	No	No
MSTRG.15079	2	+	62357508	62361466	-	523.701	-0.49949	0.00391392	0.0403371	No	No
MSTRG.15530	2	+	113810142	113858677	PLEKHB2	3483.81	-0.498364	0.00565847	0.0490738	No	No
MSTRG.6208	12	-	40740472	40746155	ENSOARG00000004268	714.517	-0.498327	0.00116297	0.021101	No	No
MSTRG.28557	5	+	92311255	92441147	RFESD	3690.57	-0.497861	0.000836591	0.0175106	No	No
MSTRG.19303	22	-	19836103	19846934	ENTPD7	360.237	-0.497741	0.000700997	0.0159989	Yes	No
MSTRG.5994	12	+	24305349	24326726	BROX	1546.57	-0.496596	0.000396596	0.0118063	No	No
MSTRG.25814	4	+	29066166	29156173	ITGB8	636.592	-0.495439	0.00450183	0.0433554	No	No
MSTRG.2315	1	-	188496699	188603766	LRCH3	1362.42	-0.495116	0.000626701	0.0151036	No	No
MSTRG.8717	14	-	44627300	44633666	-	217.247	-0.492458	0.000127309	0.00629544	No	No
MSTRG.24201	3	+	139935578	139949927	SLC38A2	3708.37	-0.490807	6.3e-05	0.00438047	No	No
MSTRG.23389	3	+	76472654	76575577	FBXO11	1861.43	-0.490506	1.76e-05	0.00210202	No	No
MSTRG.25573	3	-	223878088	223905838	PLXNB2	5918	-0.489073	0.000274738	0.00958997	No	No
MSTRG.6892	13	+	14619520	15180565	CELF2	2085.2	-0.489047	0.00433422	0.0425659	Yes	No
MSTRG.11496	17	+	10260551	10296957	PRMT9	500.165	-0.488519	0.0019175	0.0272937	No	No
MSTRG.2116	1	+	171794667	171914562	DZIP3	430.892	-0.488015	0.00479708	0.0448046	No	No
MSTRG.6759	13	-	57636	175962	TMX4	1490.15	-0.487285	0.00153116	0.0241647	No	No
MSTRG.23752	3	-	103602458	103675891	CNNM4	3156.44	-0.487239	0.00198924	0.02792	No	No
MSTRG.643	1	+	42211655	42277296	MIER1	1878.8	-0.486994	0.000894617	0.0182917	No	No
MSTRG.3954	10	+	86049251	86064887	TFDP1	534.163	-0.48577	5.97e-05	0.00418325	No	No
MSTRG.11196	16	+	38051236	38056671	LMBRD2	520.987	-0.485145	0.000787755	0.0170158	No	No
MSTRG.177	1	+	10006093	10175593	ZMYM4	742.523	-0.484995	0.00127546	0.0221016	No	No
MSTRG.19681	23	-	385037	408946	ADNP2	701.084	-0.483522	0.0011135	0.0208073	No	No
MSTRG.15692	2	-	128005132	128005730	ENSOARG00000016891	101.718	-0.483206	0.00340331	0.0374757	No	No
MSTRG.2010	1	+	156796451	156877815	ARL13B	549.636	-0.483107	0.000134326	0.00645125	No	No
MSTRG.23924	3	+	124330399	124378918	TMTC3	495.669	-0.482811	0.0037619	0.03958	No	No
MSTRG.30530	7	-	48232335	48316676	RNF111	847.33	-0.481594	0.000161588	0.00710211	No	No
MSTRG.6694	12	+	77483373	77580901	CAMSAP2	2090.06	-0.481121	0.00363398	0.0388774	No	No
MSTRG.7682	13	-	63613505	63693035	NCOA6	1756.36	-0.480656	0.00407654	0.0412958	No	No
MSTRG.27664	5	+	19098184	19146236	2008-09-01	3658.77	-0.480099	0.00137776	0.0229177	No	No
MSTRG.24616	3	+	172720159	172729356	TDG	207.231	-0.479898	0.00531827	0.0474963	No	No
MSTRG.30536	7	-	48432568	48513947	-	1068.21	-0.478686	2.03e-05	0.00226191	No	No
MSTRG.17955	20	-	43766755	43773499	TMEM170B	578.576	-0.478374	7.72e-05	0.0048542	No	No
MSTRG.28195	5	+	51190265	51674490	ARHGAP26	750.291	-0.478297	0.000318491	0.0104096	No	No
MSTRG.21953	26	-	15155349	15263300	FAT1	3525.79	-0.478086	0.00285773	0.0340113	No	No
MSTRG.1295	1	-	99943230	99953743	SEMA6C	424.818	-0.476234	0.00388211	0.0402569	No	No
MSTRG.24581	3	+	169255025	169311403	SCYL2	1286.03	-0.475635	7.01e-05	0.0046305	No	No
MSTRG.267	1	+	14510336	14594417	RLF	560.535	-0.475205	0.000623408	0.0150923	No	No
MSTRG.1736	1	+	118216685	118399629	DCAF6	968.013	-0.47458	0.000800741	0.0171542	No	No
MSTRG.20222	24	+	316092	322304	DECR2	265.496	-0.474248	0.00495585	0.0456252	No	No
ENSOARG00000013977	1	-	61038231	61070564	SSX2IP	191.267	-0.474192	0.00451673	0.0434177	No	No
MSTRG.3464	10	+	25167725	25455047	SPART	2678.4	-0.474186	0.00570394	0.0492283	No	No
MSTRG.10467	15	-	56357266	56360471	LIN7C	2324.83	-0.47323	0.00420052	0.0419269	No	No
MSTRG.19798	23	+	21416232	21419358	RPRD1A	1087.85	-0.473116	0.00424893	0.0422354	No	No
MSTRG.2503	1	-	205955052	205959578	-	449.066	-0.47296	0.00134621	0.0226731	Yes	Yes
MSTRG.11957	17	+	58250938	58504421	MED13L	2076.89	-0.472798	0.0046839	0.0441958	No	No
MSTRG.19457	22	+	30407560	30493148	SHOC2	1264.22	-0.471214	0.000372403	0.011369	No	No
MSTRG.10943	16	+	13931235	13963592	TRIM23	726.456	-0.470515	8.07e-05	0.00496654	No	No
MSTRG.9895	15	-	19741934	19829513	RDX	4661.6	-0.469958	0.00215077	0.0291533	No	No
MSTRG.985	1	-	84794114	84956294	SLC25A24	414.137	-0.46915	0.00546014	0.0481354	No	No
MSTRG.13519	19	+	14331756	14487496	TRAK1	3147.77	-0.467475	0.00164847	0.0250903	No	No
MSTRG.10121	15	+	34893900	34986804	PIK3C2A	588.781	-0.467061	0.000901116	0.0183403	No	No
MSTRG.22845	3	-	25672047	25744291	SMC6	886.069	-0.46685	0.000114817	0.00593011	No	No
MSTRG.15487	2	+	110400736	110526621	NEK1	976.672	-0.465082	0.000102128	0.00563647	No	No
MSTRG.12998	18	+	53804550	53866351	FANCM	349.63	-0.464638	0.00149716	0.0238821	No	No
MSTRG.1526	1	-	105627483	105642598	ETV3	983.272	-0.464417	0.00276238	0.0334053	No	No
MSTRG.5896	12	-	10141268	10229092	CDC73	2018.57	-0.463236	0.00299642	0.0348222	No	No
MSTRG.876	1	-	69555965	69573539	TMED5	294.503	-0.462842	0.00279695	0.0336731	No	No
MSTRG.11389	16	+	70643039	70673337	EXOC3	4579.02	-0.462412	0.00435278	0.0426387	No	No
MSTRG.32777	9	-	82967666	82975615	PDP1	909.739	-0.462214	0.00116143	0.021101	No	No
MSTRG.16366	2	-	208817602	209031144	PLEKHM3	354.325	-0.461308	0.00138747	0.0230551	No	No
MSTRG.16539	2	-	225043496	225099482	WDFY1	1918.01	-0.45952	0.000312296	0.0102943	No	No
MSTRG.17759	20	-	29399939	29411340	ENSOARG00000009060	525.86	-0.458827	0.0030712	0.0352126	No	No
MSTRG.21492	25	+	13454942	13505967	CSGALNACT2	540.559	-0.458329	0.000150176	0.00687846	No	No
MSTRG.20522	24	+	7895391	7902288	C16orf72	4015.81	-0.458016	0.000940958	0.0187931	Yes	No
MSTRG.6844	13	-	9584144	9896833	ENSOARG00000011950	428.48	-0.457973	0.00162147	0.0249374	No	No
MSTRG.32498	9	+	49447570	49474908	RDH10	1210.11	-0.457642	0.0010076	0.019568	No	No
MSTRG.599	1	-	37489085	37655910	DOCK7	949.245	-0.457584	0.000170022	0.00732184	No	No
MSTRG.19588	22	+	43359820	43426618	ZRANB1	1479.65	-0.457411	0.0054007	0.0479278	No	No
MSTRG.12883	18	-	40472001	40533957	STRN3	1757.09	-0.457001	0.00240493	0.0309588	No	No
MSTRG.14663	2	-	31136732	31213393	ENSOARG00000008621	4384.85	-0.456421	0.00425312	0.0422354	No	No
MSTRG.3339	10	+	18128836	18129922	SUCLA2	170.965	-0.456052	0.0013649	0.0228078	No	No
MSTRG.11701	17	-	39401790	39666681	RAPGEF2	1253.3	-0.455326	0.00188661	0.0269977	No	No
MSTRG.18127	21	+	1198902	1235831	SLC36A4	755.395	-0.453781	0.00111467	0.0208147	No	No
MSTRG.1530	1	-	105452890	105564951	ARHGEF11	2405.67	-0.453676	0.00519724	0.0468858	No	No
MSTRG.15722	2	-	131456080	131588288	AGPS	1780.6	-0.453449	0.000133544	0.00643755	No	No
MSTRG.13774	19	+	43543635	43589409	DENND6A	1076.37	-0.453088	0.000295633	0.00993781	No	No
MSTRG.10888	16	-	8723953	8813128	TNPO1	1923.01	-0.452807	0.00139473	0.0230784	No	No
MSTRG.10507	15	+	61875712	61912292	TCP11L1	439.164	-0.452766	0.0049969	0.0458215	No	No
MSTRG.2461	1	-	201667754	201704685	KLHL24	2307.42	-0.452055	0.000233782	0.00859874	No	No
MSTRG.3969	10	-	86245868	86321821	ENSOARG00000008722	3642.71	-0.451533	0.00155276	0.0243187	No	No
MSTRG.11227	16	+	41123620	41183207	ZFR	2122.28	-0.451095	0.00563696	0.0489986	No	No
MSTRG.10399	15	-	51879870	51940213	PGM2L1	349.228	-0.449352	0.000625251	0.0151036	No	No
MSTRG.24654	3	-	176034514	176059072	PRDM4	592.715	-0.44828	0.000433546	0.0123291	No	No
MSTRG.13841	19	+	48153833	48251508	PBRM1	1735.18	-0.446951	0.00584442	0.0498128	No	No
MSTRG.11529	17	-	13978031	14074798	SMARCA5	2957.36	-0.446834	0.00584057	0.0497959	No	No
MSTRG.14635	2	+	28843148	28920982	IARS	1678.53	-0.4462	0.00142217	0.0233171	No	No
MSTRG.20043	23	-	45802690	45934686	EPG5	470.578	-0.446066	0.00169842	0.0255366	No	No
MSTRG.19200	22	+	15377629	15490853	TBC1D12	547.748	-0.445225	0.00147304	0.0236831	No	No
MSTRG.32503	9	-	49923964	49994257	ENSOARG00000006099	1170.98	-0.444963	6.97e-05	0.0046305	No	No
MSTRG.23281	3	+	61775662	61808773	GCC2	530.929	-0.444782	0.00301981	0.0349536	No	No
MSTRG.6066	12	+	28597320	28670808	AHCTF1	953.498	-0.444746	0.00226205	0.0300067	No	No
MSTRG.28352	5	+	63519823	63548490	LARP1	4576.5	-0.444659	0.00309267	0.0353828	No	No
MSTRG.17922	20	+	39768483	39774470	ATXN1	1141.54	-0.444614	0.000406697	0.012	No	No
MSTRG.22733	3	+	12812545	12817492	RC3H2	871.657	-0.444115	1.85e-07	0.000149939	No	No
MSTRG.19065	22	-	256159	265601	UBE2D1	160.034	-0.44409	3.42e-05	0.00299468	No	No
MSTRG.32665	9	+	74663681	74756461	UBR5	2116.58	-0.443484	0.000392614	0.011754	No	No
MSTRG.18040	20	-	49010839	49037888	PRPF4B	3323.02	-0.442883	0.00291332	0.0343016	No	No
MSTRG.30732	7	+	64946987	65024284	KTN1	4882.01	-0.44181	0.0044981	0.0433554	No	No
MSTRG.716	1	-	53532427	53599135	USP33	965.527	-0.440316	0.00184333	0.0267222	No	No
MSTRG.24882	3	-	195243535	195311054	AEBP2	1179.12	-0.439351	0.000849113	0.0176863	No	No
MSTRG.11574	17	-	17917832	17936231	RAB33B	756.647	-0.439217	0.000757375	0.0166317	No	No
MSTRG.5366	11	-	48147785	48250735	SMURF2	1988.84	-0.438627	0.00536209	0.0477283	No	No
MSTRG.11914	17	-	54743029	54858405	ATXN2	1866.97	-0.43726	0.00412361	0.0415051	No	No
MSTRG.11158	16	+	33650329	33680462	TTC33	1165.46	-0.437065	0.00256667	0.0321321	No	No
MSTRG.31684	8	-	61290665	61321931	BCLAF1	2798.86	-0.436799	0.00484557	0.0449895	No	No
MSTRG.2504	1	+	205841021	205911675	GNB4	2286.3	-0.436495	0.00271736	0.0332242	No	No
MSTRG.19513	22	-	37232819	37276220	RAB11FIP2	1139.84	-0.435603	0.00296065	0.034614	No	No
MSTRG.14452	2	+	11968966	12072131	ECPAS	3515.51	-0.43502	0.00397434	0.0406762	No	No
MSTRG.13817	19	+	47639260	47681497	DCP1A	715.743	-0.432562	0.00161847	0.0249374	No	No
MSTRG.15810	2	+	138803307	138838240	FASTKD1	321.481	-0.430931	0.00268228	0.0329383	No	No
MSTRG.28635	5	+	106926231	106953688	SLC25A46	1401.77	-0.430245	0.00220236	0.029626	No	No
MSTRG.31959	8	-	90086462	90108563	PHF10	3340.75	-0.429795	0.000274295	0.00958704	No	No
MSTRG.23853	3	-	112160576	112329120	OSBPL8	1702.16	-0.429134	0.000613937	0.0149307	No	No
MSTRG.23301	3	-	62839195	62871654	PEX13	382.265	-0.428945	0.00530126	0.0473602	No	No
MSTRG.28772	6	-	15926399	15990075	SEC24B	1598.97	-0.428582	0.0026207	0.0324736	No	No
MSTRG.19546	22	-	40618432	40779024	ATE1	1178.38	-0.424591	0.00077481	0.0168073	No	No
MSTRG.19404	22	-	23237126	23492236	NEURL1	3747.87	-0.424151	0.00156953	0.0244665	No	No
MSTRG.14554	2	+	23074692	23152260	SPIN1	2188.37	-0.424072	0.000493374	0.0132757	No	No
MSTRG.27249	5	-	11070417	11083487	ENSOARG00000012765	534.744	-0.423753	0.000104493	0.00568285	No	No
MSTRG.34197	JH924666.1	-	1	330	ENSOARG00000002935	417.059	-0.422583	0.00181933	0.02653	No	No
MSTRG.13436	19	-	7668831	7840908	CLASP2	1714.51	-0.422376	0.000362337	0.0112245	No	No
MSTRG.1113	1	-	90871652	91019200	TRIM33	698.712	-0.422012	0.000285235	0.0098026	No	No
MSTRG.31609	8	+	52315993	52416786	CEP162	592.249	-0.421627	0.00304435	0.0350402	No	No
MSTRG.1904	1	-	138736203	138752934	-	468.968	-0.421365	0.00196905	0.0277173	Yes	Yes
MSTRG.22657	3	-	8427302	8571456	STXBP1	1160.3	-0.421079	0.00231477	0.0303742	No	No
MSTRG.13566	19	+	16283150	16296802	ZKSCAN7	341.573	-0.420489	0.000577441	0.0143967	No	No
MSTRG.18324	21	-	25669460	25698170	GTF2H1	763.577	-0.419885	0.00042822	0.0122559	No	No
MSTRG.31425	8	+	27794510	27805412	ZBTB24	476.125	-0.419436	0.00358876	0.0386233	No	No
MSTRG.21434	25	+	8122085	8127133	-	156.73	-0.419328	0.000942786	0.0188156	No	No
MSTRG.24885	3	-	195377816	195641048	PLEKHA5	1529.34	-0.417615	0.000423045	0.0121995	No	No
MSTRG.3155	1	+	267373274	267484557	TTC3	2010.85	-0.417275	0.000592703	0.014614	No	No
MSTRG.480	1	+	26566973	26585544	PRPF38A	469.172	-0.417048	0.000337396	0.0107867	No	No
MSTRG.1998	1	-	154629919	154637272	CGGBP1	2928.32	-0.416522	7.09e-06	0.00138606	No	No
MSTRG.9640	14	+	61372124	61398146	-	535.474	-0.415195	0.000932806	0.0186582	No	No
MSTRG.405	1	-	20094534	20129896	IPP	401.301	-0.41483	0.00520406	0.0469156	No	No
MSTRG.16787	2	-	238480295	238515222	FAM76A	868.006	-0.41418	0.00443148	0.0429869	No	No
MSTRG.5601	11	+	54681819	54706061	ACOX1	2243.51	-0.413905	0.00011326	0.00590508	No	No
MSTRG.29471	6	+	101097859	101327515	PTPN13	1128.65	-0.412916	0.000358002	0.0111549	No	No
MSTRG.27998	5	-	41853034	41931773	AFF4	2677.78	-0.412441	0.00145846	0.0236175	No	No
MSTRG.13002	18	+	54041079	54124043	TUBGCP4	1504.3	-0.410996	0.000527391	0.0136993	No	No
MSTRG.22687	3	-	10637486	10703729	GAPVD1	2069.89	-0.41074	0.00130212	0.0222746	No	No
MSTRG.11413	17	+	223102	379052	KLHL2	607.909	-0.409721	0.00387414	0.0402174	No	No
MSTRG.30682	7	+	61937496	62039205	SLC30A4	648.066	-0.409139	0.00553836	0.0485047	Yes	No
MSTRG.2316	1	-	188612545	188643159	ENSOARG00000020275	603.851	-0.409138	0.00569165	0.0492017	No	No
MSTRG.20433	24	+	2757062	2763699	ENSOARG00000001671	336.073	-0.408318	0.00285634	0.0340113	Yes	No
MSTRG.31969	8	+	90506640	90580746	FAM120B	1523.19	-0.408195	0.00525936	0.0472199	No	No
MSTRG.32055	9	-	13193380	13198465	ENSOARG00000012544	526.573	-0.407885	0.00285943	0.0340113	No	No
MSTRG.866	1	-	68953916	69182048	EVI5	800.128	-0.405425	0.00112898	0.0208929	No	No
MSTRG.31689	8	-	61577863	61807090	MAP3K5	1070.13	-0.405383	0.00413958	0.0415717	No	No
MSTRG.24333	3	-	154414015	154498447	LEMD3	747.288	-0.405378	0.000287432	0.0098081	No	No
MSTRG.30610	7	+	54811337	55033266	MYO5A	1031.56	-0.40394	0.00407058	0.0412933	No	No
MSTRG.4852	11	+	35178762	35339960	SPAG9	2400.77	-0.401662	0.00160717	0.0248501	No	No
MSTRG.1717	1	+	116900339	116917377	POGK	1062.9	-0.400591	0.0056769	0.0491537	No	No
MSTRG.32292	9	+	28545836	28594419	TMEM65	533.834	-0.400511	0.00569923	0.0492036	No	No
MSTRG.2348	1	-	189760326	190029297	DLG1	1920.42	-0.400166	0.00402461	0.0410008	No	No
MSTRG.22863	3	-	27980174	28095129	PUM2	3022.98	-0.398721	0.000894236	0.0182917	No	No
MSTRG.4509	11	+	26034472	26055339	CAMTA2	5663.51	-0.398515	0.00342503	0.0376218	No	No
MSTRG.24556	3	+	166137363	166198471	NEDD1	951.868	-0.398426	0.00228179	0.0301383	No	No
MSTRG.3145	1	+	266645783	266691310	MORC3	748.186	-0.397956	0.00119757	0.0214137	No	No
MSTRG.14684	2	+	33302258	33357865	TUT7	1148.49	-0.397498	0.003178	0.0358512	No	No
MSTRG.4174	11	-	13719560	13752953	HEATR6	1191.44	-0.397319	0.00425175	0.0422354	No	No
MSTRG.19246	22	+	17498226	17504720	-	404.147	-0.397229	0.00435844	0.0426465	No	No
MSTRG.32244	9	-	22104913	22179213	EFR3A	3695.32	-0.396807	5.47e-05	0.00405515	No	No
MSTRG.3835	10	-	74791652	74943184	STK24	2669.15	-0.396547	0.000666611	0.0156008	No	No
MSTRG.15980	2	-	159601512	159677031	EPC2	1051.91	-0.395869	0.00077343	0.0168018	No	No
MSTRG.20678	24	+	19732200	19811009	-	669.469	-0.394271	8.17e-05	0.00497229	Yes	Yes
MSTRG.12953	18	-	44670420	44872422	-	1491.39	-0.393929	0.00252083	0.0317762	Yes	Yes
MSTRG.5776	12	+	908340	954578	ZC3H11A	6036.51	-0.393765	0.00206332	0.0285181	No	No
MSTRG.24248	3	-	146550456	146764634	LRRK2	495.607	-0.391706	0.000657607	0.0155076	No	No
MSTRG.6224	12	-	41522251	41641615	UBE4B	2270.74	-0.390069	0.00436701	0.0426625	No	No
MSTRG.6176	12	-	39333218	39602589	VPS13D	1712.17	-0.389361	0.00146984	0.0236831	No	No
MSTRG.28516	5	+	84265129	84365719	RASA1	1304.6	-0.387988	0.0056698	0.049115	No	No
MSTRG.2849	1	-	245554674	245635399	ZBTB38	1946	-0.387354	0.00389	0.0402942	No	No
MSTRG.16222	2	+	196909844	197020639	SLC39A10	761.933	-0.38732	0.00474522	0.0444602	No	No
MSTRG.25985	4	+	46213051	46306551	KMT2E	4133.21	-0.386704	0.00213126	0.0290363	No	No
MSTRG.2514	1	+	206215491	206221155	-	533.535	-0.386532	0.00486581	0.0451465	Yes	Yes
MSTRG.24862	3	+	193467696	193508420	RECQL	465.977	-0.385523	0.00257857	0.0322509	No	No
MSTRG.2898	1	+	250501402	250970672	STAG1	1419.59	-0.384318	0.0011296	0.0208929	No	No
MSTRG.4234	11	+	17441135	17451064	C17orf75	1064.72	-0.384254	2.71e-05	0.00264809	No	No
MSTRG.30073	7	+	21485635	21518558	AJUBA	1550.66	-0.384165	0.00211535	0.0289421	No	No
MSTRG.24031	3	-	133148994	133159100	ZNF740	1409.86	-0.383922	0.00587289	0.0498962	No	No
MSTRG.14995	2	-	52479322	52500153	RGP1	5797.46	-0.38247	0.00479444	0.0447956	No	No
MSTRG.30680	7	-	61876071	61912418	BLOC1S6	1492.78	-0.381877	1.75e-05	0.00210015	No	No
MSTRG.25938	4	-	43502639	43570561	RSBN1L	1885.82	-0.380759	0.00334323	0.0369764	No	No
MSTRG.10850	16	+	4815761	4873931	CREBRF	1709.37	-0.380483	0.00228213	0.0301383	No	No
MSTRG.31251	8	+	10144467	10233953	DOP1A	477.456	-0.378795	0.00112106	0.0208756	No	No
MSTRG.35724	X	+	122749366	122754622	FAM199X	501.697	-0.378364	0.000524944	0.0136595	No	No
MSTRG.21678	25	+	30809061	30812997	SAMD8	362.673	-0.378167	2.65e-05	0.00264615	No	No
MSTRG.16381	2	-	211022755	211072716	LANCL1	1704.27	-0.377949	0.00283356	0.0339431	No	No
MSTRG.7005	13	+	26854293	26895103	OPTN	2824.22	-0.377345	0.00137009	0.0228585	No	No
MSTRG.23138	3	+	46546179	46743692	USP34	2115.32	-0.37697	0.00240571	0.0309588	No	No
MSTRG.30332	7	-	35215621	35381175	UBR1	1158.07	-0.376963	0.00028106	0.00973432	No	No
MSTRG.23096	3	+	43534938	43539407	ENSOARG00000019536	1397.96	-0.37686	0.00214667	0.0291226	No	No
MSTRG.5077	11	+	40077292	40112231	WIPF2	1439.34	-0.376551	0.00577361	0.0495095	No	No
MSTRG.4997	11	+	38884916	38910081	MLLT6	6022.11	-0.374614	0.00389707	0.0402942	No	No
MSTRG.32782	9	+	83152022	83165651	FAM92A	1585.05	-0.374499	0.00428367	0.0423498	No	No
MSTRG.19519	22	-	38198862	38229329	EIF3A	6381.37	-0.374101	0.00414364	0.0415964	No	No
MSTRG.22366	3	-	3018505	3037592	GPSM1	745.366	-0.373975	0.00474128	0.0444545	No	No
MSTRG.26078	4	+	55602198	55652465	TMEM168	717.133	-0.373048	0.00152916	0.0241473	No	No
MSTRG.23682	3	-	99759120	99844695	MAP4K4	2916.2	-0.372742	0.00497892	0.0457293	Yes	Yes
MSTRG.24186	3	+	138281755	138333427	SENP1	461.613	-0.371367	0.00316602	0.0357624	No	No
MSTRG.1127	1	-	91230412	91276026	CSDE1	15603	-0.371343	0.00520066	0.0469008	No	No
MSTRG.26352	4	-	80989757	81121981	CDK13	1333.45	-0.371308	0.00297896	0.0346999	No	No
MSTRG.1474	1	-	104506960	104516210	RIT1	1787.55	-0.370995	0.00221203	0.0296443	No	No
MSTRG.19469	22	+	32412544	32612998	ENSOARG00000012282	1554.96	-0.370701	0.00464892	0.0440057	No	No
MSTRG.679	1	-	45662447	45757859	ANKRD13C	995.731	-0.369552	0.00279457	0.0336597	No	No
MSTRG.11584	17	+	18131831	18226233	ELF2	2477.26	-0.369214	0.00413274	0.0415499	No	No
MSTRG.24621	3	+	172783367	172834479	HCFC2	703.539	-0.368687	0.000187443	0.00770047	No	No
MSTRG.7495	13	+	54404976	54473363	TAF4	990.283	-0.365789	0.00167147	0.025292	No	No
MSTRG.28887	6	-	29904181	30142486	PDLIM5	1991.03	-0.365694	0.00326944	0.0364678	No	No
MSTRG.1292	1	+	99914182	99936505	GABPB2	798.526	-0.365107	0.00430174	0.0424342	No	No
MSTRG.30322	7	-	35069907	35075472	TTBK2	630.735	-0.365071	0.00362221	0.0388293	No	No
MSTRG.3160	1	+	267596977	267743398	DYRK1A	2433.65	-0.36492	0.000952549	0.0188974	No	No
MSTRG.35490	X	+	102171332	102247833	ENSOARG00000013797	814.591	-0.363985	0.00437525	0.0426625	No	No
MSTRG.25956	4	+	44361172	44429335	ARMC10	3173.51	-0.363877	0.00216314	0.0292616	No	No
MSTRG.22606	3	-	7719721	7745544	GLE1	431.269	-0.363645	0.00510278	0.0464388	No	No
MSTRG.7916	13	-	76811674	76865695	STAU1	5224.45	-0.363199	0.000342177	0.0108517	No	No
MSTRG.1099	1	-	90215176	90258975	RSBN1	818.285	-0.361843	3.98e-05	0.0032928	No	No
MSTRG.31409	8	-	27085761	27132741	CDC40	918.943	-0.360666	0.00117976	0.0212375	No	No
MSTRG.4828	11	+	34459464	34475705	ENSOARG00000002034	1300.96	-0.360643	0.0030093	0.0349076	No	No
MSTRG.10695	15	-	75754776	75799092	NUP160	556.505	-0.359974	0.00346478	0.0379025	No	No
MSTRG.13109	18	-	59862399	59939787	ATG2B	922.832	-0.359713	0.000765607	0.01673	No	No
MSTRG.8050	14	-	1953843	1991549	BCAR1	3248.19	-0.359659	0.00130112	0.0222746	No	No
MSTRG.31741	8	+	68001748	68215271	PHACTR2	1777.79	-0.35916	0.00112981	0.0208929	No	No
MSTRG.22076	26	+	24191176	24347971	TNKS	1337.45	-0.358529	1.65e-05	0.00203008	No	No
MSTRG.6452	12	+	53126341	53193661	KLHL20	690.318	-0.357018	0.00287641	0.0341357	No	No
MSTRG.30665	7	+	59190393	59220455	MYEF2	1321	-0.356536	0.00118893	0.021336	No	No
MSTRG.28024	5	-	43495501	43524468	SAR1B	1790.81	-0.355951	0.00254316	0.0319727	No	No
MSTRG.14058	19	+	52372801	52432728	SETD2	2070.01	-0.355437	0.00519437	0.0468757	No	No
MSTRG.5998	12	+	25402650	25431388	FBXO28	1199	-0.354823	0.00190473	0.0271609	No	No
MSTRG.21532	25	+	19548253	19598970	REEP3	3291.57	-0.353927	0.00554202	0.0485208	No	No
MSTRG.32050	9	-	12817032	12908662	PHF3	1990.7	-0.353665	0.00134816	0.0226731	No	No
MSTRG.11134	16	-	32551132	32618386	ENSOARG00000008911	1800.7	-0.352625	1.23e-06	0.000546652	No	No
MSTRG.1092	1	+	89590102	89653048	LRIG2	997.061	-0.352468	0.000216269	0.00829747	No	No
MSTRG.32800	9	+	86132126	86168245	TMEM64	814.695	-0.351922	0.000890709	0.0182677	No	No
MSTRG.30972	7	-	82333570	82349578	ALDH6A1	2072.03	-0.35175	0.00435273	0.0426387	No	No
MSTRG.6571	12	+	64166895	64207174	RNF2	1049.46	-0.350831	0.00345106	0.0378067	No	No
MSTRG.4012	11	+	4790551	5028004	STXBP4	468.735	-0.343233	0.00375023	0.0395234	No	No
MSTRG.32450	9	-	44127765	44250146	ARFGEF1	1246.09	-0.343209	0.00574169	0.0494007	No	No
MSTRG.16878	2	-	240369218	240382955	LDLRAP1	523.079	-0.342604	0.00231171	0.0303489	No	No
MSTRG.21778	25	-	40748520	40825911	WAPL	1604.21	-0.342273	0.00396157	0.0406087	No	No
MSTRG.6511	12	+	59259997	59388102	CEP350	1004.95	-0.342174	0.00147918	0.0236831	No	No
MSTRG.29121	6	+	60804098	60884175	SLC30A9	2098.04	-0.342127	0.0043114	0.0424824	No	No
MSTRG.2608	1	-	215615536	215633044	MYNN	609.302	-0.341293	0.000581376	0.0144545	No	No
MSTRG.29232	6	+	72374305	72437494	POLR2B	2325.87	-0.341138	0.00289748	0.0342048	No	No
MSTRG.22172	26	-	32065010	32284341	NSD3	1970.16	-0.340617	0.00197301	0.0277583	Yes	Yes
MSTRG.32435	9	-	43680085	43709317	VCPIP1	1084.8	-0.34027	0.00338804	0.0373692	No	No
MSTRG.2327	1	-	189179480	189185809	UBXN7	909.794	-0.337841	1.5e-05	0.00191711	No	No
MSTRG.15556	2	+	116480568	116484512	AMMECR1L	732.905	-0.337608	0.00567058	0.049115	No	No
MSTRG.21482	25	+	13026943	13055784	ZNF248	445.05	-0.337285	0.00194013	0.0275013	No	No
MSTRG.27253	5	+	11541213	11545683	-	222.27	-0.336974	0.00472021	0.044366	No	No
MSTRG.15517	2	-	112835517	112944326	CYFIP1	3314.89	-0.335931	0.000703613	0.0160175	No	No
MSTRG.19568	22	+	41612410	41630633	ENSOARG00000008829	336.314	-0.335893	0.00585476	0.0498532	No	No
MSTRG.29884	7	+	12981039	13012289	DIS3L	1198.4	-0.334546	0.00297523	0.0346999	No	No
MSTRG.11176	16	-	35880541	36071457	EGFLAM	637.334	-0.332568	0.00552258	0.0484388	No	No
MSTRG.10578	15	+	71627531	71655614	API5	2378.98	-0.331396	0.00359302	0.0386233	No	No
MSTRG.27302	5	-	12561812	12591619	TYK2	3583.87	-0.33074	0.00396621	0.0406407	No	No
MSTRG.14490	2	+	14294867	14350653	ELP1	969.121	-0.3286	0.000772388	0.0167957	No	No
MSTRG.4259	11	-	18242821	18441418	NF1	1205.65	-0.328112	0.00255522	0.0320342	No	No
MSTRG.24015	3	-	132943877	132982980	SP1	2834.14	-0.326524	0.00366723	0.0390581	No	No
MSTRG.22671	3	-	9158993	9165482	-	442.02	-0.326345	0.00354852	0.0384874	No	No
MSTRG.19408	22	+	23607344	23664598	SLK	1747.51	-0.32632	0.00135086	0.0226731	No	No
MSTRG.23283	3	+	61917327	61963772	RANBP2	2270.4	-0.324229	0.0024945	0.0316418	No	No
MSTRG.31337	8	-	20157362	20182580	NUS1	1195.28	-0.322783	0.00467444	0.0441377	No	No
MSTRG.14896	2	-	47304592	47519476	INVS	638.135	-0.321891	0.00256041	0.0320839	No	No
MSTRG.19326	22	+	20903277	20947340	SLF2	1511.87	-0.320854	0.000637498	0.0152264	No	No
MSTRG.29010	6	-	43982603	44038523	DHX15	2531.44	-0.320781	0.000223753	0.00843206	No	No
MSTRG.29837	7	+	10363145	10529221	CMYA5	1071.58	-0.32045	0.00405405	0.0411931	No	No
MSTRG.34865	X	+	53426898	53430928	-	145.546	-0.319199	0.00395131	0.0405815	No	No
MSTRG.22542	3	-	5924104	5978666	FUBP3	1821.84	-0.318196	0.00583673	0.0497791	No	No
MSTRG.34499	X	-	21330667	21353805	KLHL15	456.781	-0.31761	0.00127304	0.0220942	No	No
MSTRG.23391	3	-	76575668	76597762	MSH6	1129.84	-0.315812	0.00368217	0.0391733	No	No
MSTRG.2512	1	-	206049526	206096656	PIK3CA	1431.85	-0.314674	0.00203523	0.0282614	No	No
MSTRG.23500	3	+	85488478	85513743	HNRNPLL	915.225	-0.312628	0.0031609	0.0357624	No	No
MSTRG.4501	11	-	25771087	25871287	RABEP1	2302.07	-0.311668	0.0055056	0.0483471	No	No
MSTRG.11135	16	+	32617427	32779330	OXCT1	3694.36	-0.309571	0.00021798	0.00833913	No	No
MSTRG.22898	3	-	31677594	31800769	ITSN2	1557.18	-0.30517	0.00112272	0.020892	No	No
MSTRG.14976	2	-	52423842	52445175	NPR2	2592.31	-0.303069	0.00533008	0.047554	No	No
MSTRG.16548	2	-	225637014	225713633	CUL3	2151.18	-0.301765	0.00503896	0.0460514	No	No
MSTRG.2370	1	-	192031819	192113541	OPA1	1023.33	-0.300961	0.00220339	0.029626	No	No
MSTRG.18428	21	-	35573416	35578360	-	782.833	-0.300221	0.00125385	0.0219516	Yes	Yes
MSTRG.25645	4	-	9432107	9472741	ENSOARG00000017767	854.985	-0.299588	0.00051616	0.0136495	No	No
MSTRG.22789	3	-	18660407	18679511	ITGB1BP1	1184.37	-0.297675	0.00103552	0.0199357	No	No
MSTRG.30765	7	+	67601651	67739426	KIAA0586	320.926	-0.296709	0.00540298	0.0479322	No	No
MSTRG.20066	23	-	47664851	47676355	ENSOARG00000026191	1258.04	-0.295802	0.00559245	0.0487705	No	No
MSTRG.32842	9	-	93670719	93766923	TAF2	1614.49	-0.294957	0.000508417	0.0135582	No	No
MSTRG.13606	19	-	17124556	17148973	THUMPD3	1180.49	-0.294097	0.00357594	0.0385885	No	No
MSTRG.35300	X	-	79575867	79586306	VMA21	1217.39	-0.293505	0.00239161	0.0309414	No	No
MSTRG.20062	23	-	46737750	46837149	PIAS2	1733.23	-0.288307	0.00249551	0.0316418	No	No
MSTRG.14547	2	-	21634026	21645606	ZNF189	425.352	-0.28455	0.00249079	0.0316119	No	No
MSTRG.19933	23	+	37272910	37394196	SMCHD1	925.416	-0.278398	0.00447584	0.0432724	No	No
MSTRG.2973	1	-	256983357	257114813	ATP2C1	2231.63	-0.270346	0.000829176	0.0174685	No	No
MSTRG.31150	7	+	99687084	99765408	CTDSPL2	1226.42	-0.268824	0.00423853	0.042185	No	No
MSTRG.6010	12	-	25649940	25692055	WDR26	2904.86	-0.262067	0.00370625	0.0392718	No	No
MSTRG.2240	1	-	184432767	184508928	GOLGB1	2527.13	-0.261351	0.00115181	0.021101	No	No
MSTRG.16234	2	+	198685880	198703534	COQ10B	655.078	-0.260082	0.00449294	0.0433435	No	No
MSTRG.22735	3	+	12832360	12841521	PDCL	603.524	-0.258142	0.00280819	0.0337474	No	No
MSTRG.23026	3	-	38354390	38410382	ENSOARG00000019759	657.457	-0.25616	0.00259484	0.0323448	No	No
MSTRG.21555	25	+	24228851	24253902	SIRT1	898.018	-0.240395	0.00235881	0.0307827	No	No
MSTRG.30002	7	+	20429569	20430316	-	373.438	-0.240299	0.00589052	0.0499837	No	No
MSTRG.28589	5	-	95364280	95559633	CHD1	1102.48	-0.237107	0.00579295	0.0495173	No	No
MSTRG.23923	3	-	124236604	124330437	CEP290	512.624	-0.234579	0.00534577	0.0476303	No	No
MSTRG.25974	4	-	46715589	46974694	ATXN7L1	630.264	-0.228681	0.00321279	0.0360816	No	No
MSTRG.2068	1	+	164420346	164430564	ENSOARG00000018431	1012.83	-0.223105	0.000659723	0.0155076	No	No
MSTRG.794	1	+	63242288	63287509	SH3GLB1	2992.73	-0.221315	0.000852605	0.0177123	Yes	Yes
MSTRG.13508	19	+	13742748	13790030	CTNNB1	8067.58	-0.219334	0.00444329	0.0430356	No	No
MSTRG.19451	22	+	30058031	30096073	SMC3	2215.07	-0.214866	0.000412238	0.0120967	No	No
MSTRG.10387	15	-	51346550	51430404	RAB6A	3201.08	-0.21167	0.000403853	0.0119425	No	No
MSTRG.11191	16	-	37085380	37283834	NIPBL	1688.63	-0.205344	0.00129474	0.0222338	No	No
MSTRG.13408	19	+	5966297	6065998	STT3B	2364.28	-0.177903	0.00511046	0.046464	No	No
MSTRG.4609	11	+	26850892	26863995	ENSOARG00000014311	1967.01	0.154812	0.00453172	0.0434317	No	No
MSTRG.2141	1	-	175660013	175696580	ATG3	1306.18	0.198336	0.00357202	0.0385856	No	No
MSTRG.13904	19	+	49941262	49951793	NPRL2	1773.86	0.199684	0.0043682	0.0426625	No	No
MSTRG.21647	25	-	29162061	29175577	DNAJC9	1037.82	0.21363	0.00426371	0.0423005	No	No
MSTRG.16167	2	-	185889971	185900460	NIFK	934.786	0.213776	0.00155874	0.0243717	No	No
MSTRG.8576	14	-	36146175	36156043	NOB1	937.028	0.215654	0.00167411	0.0252993	No	No
MSTRG.6343	12	+	48999185	49008524	NADK	3773.26	0.218191	0.000900424	0.0183402	No	No
MSTRG.15005	2	+	53061224	53064343	STOML2	1504.46	0.225696	0.000747814	0.0165992	No	No
MSTRG.20137	23	-	56136543	56171096	TXNL1	1922.49	0.226349	0.000427921	0.0122559	No	No
MSTRG.10629	15	-	74620314	74621047	-	406.044	0.227921	0.00586943	0.0498962	No	No
MSTRG.20333	24	+	1518142	1521332	TBL3	723.41	0.2359	0.0052397	0.0471255	No	No
MSTRG.20840	24	-	26628240	26630460	ENSOARG00000006294	1040.62	0.236894	0.00282661	0.0338927	No	No
MSTRG.7392	13	+	52000040	52009006	SNRPB	2419.9	0.237856	0.0033652	0.0371634	No	No
MSTRG.20563	24	+	11336718	11337314	-	620.851	0.242457	0.00171449	0.0256016	No	No
MSTRG.30017	7	+	20565901	20596406	IPO4	3396.51	0.242884	0.00264162	0.0326571	No	No
MSTRG.7492	13	-	54245612	54252650	ADRM1	2086.25	0.244604	0.00583332	0.0497791	No	No
MSTRG.8178	14	-	11237072	11254755	EMC8	699.822	0.247994	0.00516686	0.0467135	No	No
MSTRG.35193	X	+	76220542	76306904	VAMP7	845.96	0.251385	0.00518653	0.0468366	No	No
MSTRG.16844	2	-	239531965	239572323	-	3448.8	0.251809	0.000141402	0.00669478	Yes	Yes
MSTRG.21160	24	-	36870289	36874447	-	503.734	0.252881	0.00441236	0.0428916	Yes	Yes
MSTRG.5427	11	+	50164976	50169097	ALYREF	821.977	0.25354	0.0056293	0.0489479	No	No
MSTRG.35210	X	+	77132277	77138882	UBL4A	2442.45	0.255913	0.00517737	0.046777	No	No
MSTRG.27926	5	-	40975361	40981507	POLR2E	3148.94	0.25872	0.00241416	0.0310079	No	No
MSTRG.18962	21	-	48895953	48958866	AP2A2	3779.83	0.260873	0.00211893	0.0289421	No	No
MSTRG.35280	X	-	78319516	78343273	NSDHL	717.874	0.261509	0.000332154	0.0107206	No	No
MSTRG.484	1	+	27017176	27018552	ZYG11A	747.726	0.26208	0.00419639	0.0419059	No	No
MSTRG.21101	24	+	35965048	35974905	TSC22D4	3234.55	0.262581	0.00341517	0.0375598	No	No
MSTRG.26301	4	-	77163064	77172224	ENSOARG00000015868	1991.19	0.263567	0.00248862	0.0316119	No	No
MSTRG.6113	12	+	33430128	33454649	FH	2027.03	0.264106	0.000990247	0.0193011	No	No
MSTRG.13980	19	+	50859155	50866515	QARS	4419.84	0.264306	0.00295575	0.0345718	No	No
MSTRG.27985	5	+	41637563	41660237	CSNK1G2	1632.7	0.265831	0.00261073	0.0323952	No	No
MSTRG.13268	18	-	67134754	67144388	ATP5MPL	1792.93	0.26607	0.00458344	0.0436956	No	No
MSTRG.20307	24	-	1118178	1270074	ENSOARG00000015664	244.751	0.266669	0.0054195	0.0479765	No	No
MSTRG.32105	9	-	13690819	13692852	CYC1	3517.84	0.268663	0.00371445	0.0392976	No	No
MSTRG.18646	21	+	42625419	42626747	VPS51	2819.02	0.268817	0.0010706	0.0203131	No	No
MSTRG.8485	14	+	34176572	34182489	E2F4	1463.52	0.27013	0.000927921	0.0185884	No	No
MSTRG.3535	10	-	31689193	31701775	POMP	1679.19	0.271919	0.00114798	0.0210764	No	No
MSTRG.10742	15	+	78145651	78154137	TMX2	1605.42	0.272887	0.00375723	0.0395465	No	No
MSTRG.12203	17	+	69619935	69634683	DRG1	839.586	0.273251	0.00312644	0.0355711	No	No
MSTRG.12500	18	-	8550452	8550722	-	223.115	0.273467	0.00382417	0.0399761	No	No
MSTRG.20337	24	+	1525921	1549729	ENSOARG00000017165	481.281	0.278521	0.000688014	0.0159065	No	No
MSTRG.15784	2	-	136696483	136736832	HAT1	618.676	0.278688	0.00162225	0.0249374	No	No
MSTRG.17	1	+	214468	249305	THAP4	753.212	0.278997	0.00255149	0.0320315	No	No
MSTRG.14332	2	-	1828211	1844385	ADI1	3630.85	0.280064	0.00171598	0.0256016	No	No
MSTRG.27781	5	-	35327983	35332541	ENSOARG00000002165	434.123	0.280331	0.000677219	0.0157662	No	No
MSTRG.1007	1	+	85679981	85699849	SARS	5219.87	0.280582	0.0051441	0.0466609	No	No
MSTRG.14224	19	+	58926353	58947268	COPG1	6086.45	0.281612	0.000904067	0.0183584	No	No
MSTRG.18516	21	-	40532526	40538442	WDR74	832.456	0.283012	0.00315874	0.0357624	No	No
MSTRG.17239	20	+	8887212	8897735	SNRPC	758.426	0.283885	0.000981701	0.0192431	No	No
MSTRG.5061	11	+	39887179	39899885	PSMD3	2919.95	0.284095	0.00517817	0.046777	No	No
MSTRG.27299	5	-	12527351	12554579	RAVER1	2625.45	0.285967	0.00139086	0.0230746	No	No
MSTRG.29580	6	-	112896846	112915079	GRPEL1	799.08	0.291109	0.0049397	0.0455159	No	No
MSTRG.27228	5	+	10860819	10863613	-	1829.58	0.291205	0.000806283	0.0172312	Yes	Yes
MSTRG.8391	14	+	24678771	24685410	ARL2BP	1705.18	0.293033	0.0043616	0.0426465	No	No
MSTRG.32702	9	+	77045970	77055934	-	2663.72	0.29309	0.00390635	0.0403057	Yes	Yes
MSTRG.27645	5	+	18802263	18806838	LSM7	498.702	0.294123	0.00355631	0.0385223	No	No
MSTRG.7466	13	-	53884366	53889579	ENSOARG00000012415	1086.14	0.294658	0.000673903	0.0157164	No	No
MSTRG.30761	7	+	67456643	67484279	PSMA3	1707.66	0.295211	0.000467343	0.0129585	No	No
MSTRG.1013	1	-	85836301	85856857	PSMA5	1119.42	0.295357	0.0027156	0.0332178	No	No
MSTRG.22712	3	-	11870446	11872317	ENSOARG00000019124	497.82	0.296911	0.00561408	0.0488633	No	No
MSTRG.33457	JH922238.1	+	31617	32468	ENSOARG00000017712	1011.74	0.29713	0.00272824	0.0332963	No	No
MSTRG.27485	5	-	15699469	15704997	CLPP	1370.59	0.297538	0.0031171	0.0355102	No	No
MSTRG.22514	3	+	2568537	2576004	SURF6	565.791	0.299638	0.000112282	0.00588847	No	No
MSTRG.5184	11	+	42293519	42299457	-	2023.68	0.300673	0.000866617	0.0178835	No	No
MSTRG.35205	X	+	77096143	77114323	G6PD	3280.27	0.303378	0.00107395	0.0203388	No	No
MSTRG.9288	14	+	54596011	54608724	RUVBL2	840.814	0.303444	1.68e-05	0.00206034	No	No
MSTRG.11579	17	+	18057092	18082600	MGARP	689.6	0.304395	0.0011913	0.0213382	No	No
MSTRG.4840	11	-	34750518	34759480	TMEM11	520.04	0.304793	0.00589067	0.0499837	No	No
MSTRG.26429	4	+	91948483	92369312	SND1	4148.9	0.305884	0.00097238	0.0191204	No	No
MSTRG.17377	20	-	16711327	16716709	ENSOARG00000004853	2212.54	0.306205	0.00550073	0.0483336	No	No
MSTRG.14511	2	-	16715714	16719685	ENSOARG00000007239	724.522	0.306707	0.00408423	0.0413061	No	No
MSTRG.8986	14	+	49596109	49601700	DMAC2	1283.9	0.307579	8.29e-06	0.00142675	No	No
MSTRG.9220	14	-	53518977	53545309	NAPA	2606.36	0.308753	0.00171111	0.0255833	No	No
MSTRG.5426	11	-	50160594	50165520	ENSOARG00000017916	620.667	0.3095	0.00116835	0.0211371	No	No
MSTRG.19379	22	+	22592000	22602131	ENSOARG00000002358	417.107	0.311371	0.00082267	0.0174209	No	No
MSTRG.17837	20	+	32061329	32061574	ENSOARG00000006127	253.149	0.312709	0.000740795	0.0165259	No	No
MSTRG.4520	11	+	26073940	26076153	SLC25A11	1883.4	0.314433	0.00455676	0.0435501	No	No
MSTRG.9122	14	+	51826634	51872930	ENSOARG00000009634	1543.63	0.315421	0.00110817	0.0207806	No	No
MSTRG.30014	7	+	20556848	20564961	NEDD8	1804.48	0.315888	0.00427268	0.0423127	No	No
MSTRG.27367	5	-	13565836	13570551	ELOF1	437.413	0.317087	0.00313808	0.0356428	No	No
MSTRG.10001	15	+	28576223	28584458	-	3861.56	0.317089	0.0048202	0.0448324	Yes	Yes
MSTRG.6041	12	+	27248319	27256428	ENSOARG00000017859	6975.68	0.319382	0.00266442	0.0327773	No	No
MSTRG.15603	2	-	118521438	118535060	ASNSD1	1439.5	0.320033	0.00222904	0.0297164	No	No
MSTRG.22929	3	+	33996957	34005218	TMEM214	2346.72	0.322356	0.00465344	0.0440172	No	No
MSTRG.8920	14	-	48519551	48539153	DYRK1B	1760.75	0.323044	9.26e-05	0.00529417	No	No
MSTRG.25456	3	+	218683294	218714739	SAMM50	1958.85	0.323211	0.0030465	0.0350498	No	No
MSTRG.5153	11	-	41744202	41760834	RAB5C	4673.22	0.323437	0.00297969	0.0346999	No	No
MSTRG.7301	13	-	46603865	46613477	TMEM230	1516.32	0.326699	3.34e-05	0.00298555	No	No
MSTRG.12564	18	-	18652815	18662685	MRPL46	272.953	0.328297	0.000585671	0.0145211	No	No
MSTRG.16683	2	-	234402319	234410574	EIF3I	2387.56	0.329874	0.000222044	0.00841026	No	No
MSTRG.4495	11	+	25695359	25703519	DERL2	1035.07	0.329909	0.0039007	0.0402942	No	No
MSTRG.13050	18	-	55737210	55748388	-	263.946	0.331999	0.00506255	0.0461541	Yes	Yes
MSTRG.18581	21	+	40395825	40397592	ENSOARG00000026110	539.984	0.332626	0.00036051	0.0111923	No	No
MSTRG.27271	5	+	12102205	12103752	-	2659.42	0.333061	0.00250717	0.0317461	Yes	Yes
MSTRG.6377	12	-	49269228	49272057	CPTP	1034.28	0.333266	0.00301895	0.0349536	No	No
MSTRG.25073	3	+	207444980	207449193	PHB2	2074.02	0.334339	0.00106123	0.0202396	No	No
MSTRG.2595	1	+	215183248	215183808	ENSOARG00000014665	907.721	0.334464	0.00516714	0.0467135	No	No
MSTRG.16599	2	-	231255723	231302849	SP110	932.486	0.335035	0.000444014	0.0125599	No	No
MSTRG.13260	18	-	67002898	67003752	-	521.864	0.336251	0.00478646	0.0447524	Yes	Yes
MSTRG.27208	5	-	10562458	10703831	CALR	28421.4	0.33662	0.00116148	0.021101	No	No
MSTRG.14177	19	-	57870082	57878655	LSM3	602.737	0.337736	0.00190504	0.0271609	No	No
MSTRG.20764	24	+	25971607	25977898	TUFM	1803.36	0.337938	0.0015464	0.024282	No	No
MSTRG.8854	14	+	47375583	47383622	PSMD8	2406.29	0.338859	0.00389521	0.0402942	No	No
MSTRG.25361	3	+	216165403	216177662	RBX1	1220.25	0.338908	0.0025222	0.0317762	No	No
MSTRG.27556	5	+	17301719	17306821	SH3GL1	3352.1	0.338936	0.00362643	0.038859	No	No
MSTRG.4624	11	-	26934089	26947582	TP53	1676.11	0.339296	0.0051144	0.046483	No	No
MSTRG.4498	11	+	25736356	25741853	C1QBP	1197.09	0.340658	0.000151472	0.00691412	No	No
MSTRG.315	1	-	17007102	17026254	P3H1	1343.66	0.340998	0.00241067	0.0309887	No	No
MSTRG.21086	24	-	35798243	35800783	GNB2	4461.74	0.344954	0.0054505	0.0481299	No	No
MSTRG.11217	16	-	40229272	40250506	TARS	2443.84	0.34536	2.6e-05	0.00262594	No	No
MSTRG.23169	3	-	56150155	56186559	SUCLG1	4091.53	0.347306	0.00521768	0.0469967	No	No
MSTRG.27947	5	+	41244744	41246108	ENSOARG00000011763	8871.4	0.347732	0.00583313	0.0497791	No	No
MSTRG.14025	19	-	51332617	51352124	ATRIP	377.089	0.34785	0.00050731	0.0135582	No	No
MSTRG.26293	4	+	76906460	76908344	TMED4	1722.74	0.348302	0.0054187	0.0479765	No	No
MSTRG.1516	1	-	105272771	105277631	MRPL24	630.32	0.348426	0.000751871	0.016609	No	No
MSTRG.10777	15	-	79982424	79986889	MRPL16	574.937	0.349138	0.00185787	0.0267876	No	No
MSTRG.22294	3	-	442874	443281	ENSOARG00000018872	527.19	0.349143	0.000517849	0.0136507	No	No
MSTRG.12027	17	+	62376933	62378849	COX6A1	3592.16	0.349914	0.000830723	0.0174805	No	No
MSTRG.5451	11	-	50278630	50282028	MRPL12	664.475	0.350128	0.000226645	0.00850014	No	No
MSTRG.1389	1	-	102911815	102926856	SLC39A1	4439.38	0.3515	0.000596915	0.0146637	No	No
MSTRG.17601	20	-	26337083	26341900	RNF5	817.31	0.351564	7.93e-05	0.00492637	No	No
MSTRG.28966	6	+	37092304	37118518	LAP3	2155.2	0.352599	0.00174259	0.0257903	No	No
MSTRG.27254	5	-	11580398	11580914	-	796.771	0.352887	0.00307546	0.0352464	No	No
MSTRG.18385	21	+	28884154	28927029	DCPS	404.968	0.354041	0.000196903	0.00793047	No	No
MSTRG.30090	7	-	21604989	21609783	MRPL52	913.482	0.354941	0.000170275	0.00732184	No	No
MSTRG.5372	11	-	48337065	48347243	KPNA2	892.764	0.356778	0.00164799	0.0250903	No	No
MSTRG.11383	16	+	70491166	70512741	SDHA	5498.41	0.357895	0.00238467	0.0309385	No	No
MSTRG.35005	X	+	61389709	61398230	PIN4	370.726	0.357945	0.00428935	0.0423826	No	No
MSTRG.17670	20	-	27432318	27439013	MRPS18B	394.33	0.358628	0.00226583	0.0300419	No	No
MSTRG.14039	19	+	52097731	52192036	SCAP	1656.34	0.359586	0.00187992	0.02696	No	No
MSTRG.12766	18	-	29731599	29752867	ENSOARG00000000753	937.019	0.360578	0.000177743	0.00749806	No	No
MSTRG.83	1	+	1485014	1523256	NDUFA10	1852.63	0.361417	1.69e-05	0.00206034	No	No
MSTRG.10158	15	+	37802875	37815997	PSMA1	1330.57	0.361985	1.26e-05	0.00174765	No	No
MSTRG.32099	9	+	13577796	13613631	BOP1	713.788	0.362052	0.000697514	0.0159717	No	No
MSTRG.15749	2	+	133813722	133816722	ATP5MC3	3527.98	0.362717	0.00130014	0.0222746	No	No
MSTRG.9150	14	-	52323358	52326134	ENSOARG00000010203	1222.16	0.364159	0.00118026	0.0212375	No	No
MSTRG.17252	20	+	9536645	9545402	RPL10A	12048.3	0.364353	0.00324606	0.0362828	No	No
MSTRG.23012	3	+	37984699	37991970	ENSOARG00000019701	586.839	0.365089	0.000506276	0.0135582	No	No
MSTRG.4380	11	-	22130883	22145334	ENSOARG00000012237	7193.03	0.3667	0.000949589	0.0188667	No	No
MSTRG.6939	13	-	17763760	17764320	ENSOARG00000004445	280.98	0.367717	0.00377981	0.0396747	No	No
MSTRG.9208	14	+	53232848	53293360	SAE1	979.954	0.369288	0.00145762	0.0236175	No	No
MSTRG.28512	5	+	83648461	83654986	-	442.524	0.369456	0.00564224	0.0490028	Yes	Yes
MSTRG.12153	17	+	68430407	68432223	UQCR10	1282.53	0.369574	0.000810542	0.0172599	No	No
MSTRG.12429	17	+	72031647	72084531	ENSOARG00000025723	3837.97	0.369815	0.00179283	0.0263478	Yes	No
MSTRG.1376	1	-	102673108	102690758	ILF2	1712.68	0.369858	1.95e-06	0.000684598	No	No
MSTRG.330	1	-	17818850	17823651	ELOVL1	1758.31	0.369939	0.000501911	0.0134564	No	No
MSTRG.35224	X	+	77220434	77228918	DNASE1L1	1667.81	0.370414	9.12e-05	0.0052578	No	No
MSTRG.32143	9	+	13782749	13790833	PARP10	872.053	0.370926	0.00284709	0.0339856	No	No
MSTRG.5901	12	+	10255910	10275814	ENSOARG00000009363	369.25	0.37107	0.00406393	0.0412463	No	No
MSTRG.12635	18	-	21403470	21415624	WDR73	350.468	0.372314	0.00373561	0.0394433	No	No
MSTRG.24400	3	+	161617799	161620790	CDK4	1710.55	0.373012	0.000230928	0.00854391	No	No
MSTRG.23189	3	+	57283072	57289963	RNF181	1381.33	0.373492	0.00196866	0.0277173	No	No
MSTRG.17297	20	-	11416419	11440712	CCDC167	666.942	0.374259	0.00015408	0.00696178	No	No
MSTRG.32097	9	-	13664326	13668987	HGH1	724.221	0.37496	0.00193968	0.0275013	No	No
MSTRG.14097	19	-	54072969	54139016	EXOSC7	377.937	0.376694	0.00472454	0.0443755	No	No
MSTRG.26285	4	+	76757483	76770144	H2AFV	1558.26	0.377565	0.000295711	0.00993781	No	No
MSTRG.33577	JH922500.1	+	3066	10744	NDUFAB1	720.136	0.378004	0.00213388	0.0290423	No	No
MSTRG.18601	21	+	41914585	41925888	ENSOARG00000006676	4434.99	0.380332	0.000520221	0.0136595	No	No
MSTRG.23223	3	-	58241427	58282357	ENSOARG00000020684	1255.26	0.38171	0.00285512	0.0340113	No	No
MSTRG.22707	3	+	11365726	11422159	PSMB7	1689.5	0.383275	0.000626604	0.0151036	No	No
MSTRG.32110	9	-	13702106	13708551	GPAA1	3112.86	0.384091	0.00359825	0.0386501	No	No
MSTRG.395	1	-	19910697	19922670	PRDX1	5237.61	0.385418	0.000277306	0.00964181	No	No
MSTRG.30466	7	+	43919414	43922710	RPS27L	1228.35	0.385687	0.00121046	0.021563	No	No
MSTRG.21117	24	-	36134175	36137571	LAMTOR4	1015.33	0.385835	0.00496231	0.0456454	No	No
MSTRG.13022	18	+	54373141	54378762	ENSOARG00000011129	10945.9	0.387262	0.00395909	0.0405989	No	No
MSTRG.18436	21	+	36362192	36369955	ENSOARG00000015563	350.708	0.387634	0.00128874	0.0222205	No	No
MSTRG.17384	20	-	16742146	16747111	MRPL2	480.013	0.387653	0.00205479	0.0284296	No	No
MSTRG.13882	19	-	49208404	49209057	ENSOARG00000014150	3208.2	0.388627	0.00470456	0.0442969	No	No
MSTRG.13311	18	+	67864951	67869554	SIVA1	667.905	0.388939	0.000230704	0.00854391	No	No
MSTRG.206	1	-	11055081	11060732	MRPS15	772.039	0.389104	0.00177636	0.0261489	No	No
MSTRG.4929	11	-	37173130	37175921	ATP5MC1	1592.52	0.389819	0.00524274	0.047137	No	No
MSTRG.18742	21	-	43641414	43645241	YIF1A	1279.22	0.390447	0.0006489	0.0154023	No	No
MSTRG.3189	1	+	271314483	271359275	OXNAD1	481.589	0.3912	0.00074556	0.016563	No	No
MSTRG.9348	14	-	55246932	55250091	AKT1S1	547.137	0.391472	0.00498705	0.0457768	No	No
MSTRG.4054	11	-	8192075	8202194	MRPS23	966.246	0.393545	0.000971274	0.0191204	No	No
MSTRG.27137	5	+	9320097	9324539	NDUFB7	1620.81	0.39483	0.00214602	0.0291226	No	No
MSTRG.12031	17	-	62390060	62396558	SRSF9	1226.4	0.396346	0.00552659	0.048445	No	No
MSTRG.12947	18	+	44432909	44468865	PSMA6	1859.77	0.396726	4.35e-05	0.00348502	No	No
MSTRG.23596	3	-	95183529	95197710	PRADC1	456.762	0.398745	0.00127008	0.0220942	No	No
MSTRG.18438	21	+	36370088	36371202	ENSOARG00000015563	192.564	0.400598	0.00409691	0.041361	No	No
MSTRG.10032	15	+	29117660	29117848	ENSOARG00000017031	1407.36	0.401126	0.00323849	0.0362133	No	No
MSTRG.20993	24	-	33487164	33499104	BUD23	811.797	0.40119	0.000309504	0.0102664	No	No
MSTRG.13590	19	-	16815893	16826030	ENSOARG00000006145	2659.84	0.401517	0.000190614	0.00775114	No	No
MSTRG.22646	3	-	8311375	8323470	FPGS	307.095	0.401764	0.00239823	0.0309588	No	No
MSTRG.3698	10	+	51055648	51107514	ENSOARG00000015717	408.877	0.401797	0.000545821	0.0139208	No	No
MSTRG.18603	21	-	41921626	41923352	TRMT112	897.293	0.402076	0.00491626	0.0454409	No	No
MSTRG.8967	14	+	49181624	49192861	ENSOARG00000006978	885.076	0.40422	0.0018876	0.0269977	No	No
MSTRG.35570	X	-	109509597	109657905	ENSOARG00000016353	305.369	0.404236	0.00358599	0.0386233	No	No
MSTRG.11557	17	-	16219661	16242465	ZNF330	541.305	0.404287	0.000269779	0.00946798	No	No
MSTRG.28497	5	-	80185780	80239106	TMEM167A	2848.09	0.404744	0.00300246	0.0348737	No	No
MSTRG.7657	13	-	62654926	62708261	CHMP4B	153.087	0.404815	0.00353292	0.0384432	Yes	No
MSTRG.21886	26	-	7216668	7217338	-	265.894	0.40546	0.000176765	0.00748695	Yes	Yes
MSTRG.13871	19	+	48911799	48913928	RPL29	14858.2	0.406552	0.00272134	0.0332576	No	No
MSTRG.35208	X	+	77112905	77113277	G6PD	550.174	0.408461	0.000441333	0.0125105	No	No
MSTRG.12381	17	-	71826015	71826806	ENSOARG00000025718	249.886	0.409592	0.00171075	0.0255833	No	No
MSTRG.27288	5	-	12353917	12358358	EIF3G	5571.57	0.413274	0.00504238	0.0460514	No	No
MSTRG.28715	6	+	8877258	8877956	ENSOARG00000000275	273.69	0.413803	0.00578014	0.0495173	No	No
MSTRG.7227	13	-	41919296	41965290	ABHD12	1270.24	0.413845	0.000743585	0.0165604	No	No
MSTRG.10028	15	-	29075802	29087323	RPS25	15802.9	0.413941	0.00268196	0.0329383	No	No
MSTRG.31971	8	-	90629359	90657761	PSMB1	2293.72	0.414663	0.000840379	0.0175455	No	No
MSTRG.8505	14	-	34390423	34427751	ATP6V0D1	2168.19	0.414732	0.000647293	0.0153778	No	No
MSTRG.6920	13	-	16992925	16993352	ENSOARG00000016385	686.443	0.414881	0.00468787	0.0442021	No	No
MSTRG.17545	20	+	26667689	26672573	LSM2	572.91	0.415121	0.00176411	0.0259972	No	No
MSTRG.6389	12	+	49344017	49362574	SDF4	4860.83	0.415459	0.00516765	0.0467135	No	No
MSTRG.12272	17	+	70522747	70522994	ENSOARG00000012898	240.618	0.415861	0.00325851	0.0363784	No	No
MSTRG.27554	5	-	17254277	17278480	CHAF1A	186.315	0.416022	0.0024799	0.0315662	No	No
MSTRG.26971	5	-	4384947	4392438	KXD1	2820.16	0.416101	4.95e-05	0.00380756	No	No
MSTRG.25141	3	-	207871513	207886556	TAPBPL	1582.74	0.417447	0.00288422	0.034154	No	No
MSTRG.20830	24	+	26558466	26562259	ENSOARG00000010767	177.174	0.417659	0.00184852	0.0267367	No	No
MSTRG.4554	11	+	26430125	26432671	ENSOARG00000009495	695.173	0.418005	0.0056047	0.0488295	No	No
MSTRG.12813	18	+	32676466	32686849	COX5A	1414.93	0.418021	0.000958492	0.0189871	No	No
MSTRG.17418	20	-	17718136	17731217	MRPL14	1316.26	0.418488	0.000717008	0.0161845	No	No
MSTRG.783	1	-	62062660	62122064	ZNHIT6	596.931	0.419509	0.00397622	0.0406762	No	No
MSTRG.25742	4	+	20548800	20549483	ENSOARG00000007439	4013.8	0.419738	0.00568398	0.0491832	No	No
MSTRG.31747	8	+	68469377	68506372	STX11	253.89	0.419864	0.00185261	0.0267528	No	No
MSTRG.18759	21	+	43823760	43854938	DPP3	1021.12	0.42055	0.000212508	0.00821216	No	No
MSTRG.5	1	+	186410	193575	DTYMK	320.227	0.421256	0.00354382	0.0384651	No	No
MSTRG.18921	21	-	48425181	48468551	CD81	20871.8	0.421662	0.00441076	0.0428916	No	No
MSTRG.14784	2	-	37992739	37994392	ENSOARG00000009624	994.421	0.421879	0.00201521	0.0281249	No	No
MSTRG.7302	13	-	46615171	46619285	PCNA	643.796	0.422476	0.00422036	0.0420508	No	No
MSTRG.10352	15	-	49935033	49940849	LAMTOR1	1218.53	0.423223	0.00346358	0.0379025	No	No
MSTRG.27782	5	+	35332836	35337722	ENSOARG00000002172	635.12	0.423238	0.00481029	0.0448094	No	No
MSTRG.13356	19	-	111724	121579	MRPS24	421.022	0.423238	2.94e-05	0.0027936	No	No
MSTRG.16923	2	-	242062114	242086246	RPL11	17848.6	0.423405	0.0037506	0.0395234	No	No
MSTRG.24180	3	-	137684009	137685083	ENSOARG00000019256	554.176	0.423936	0.000328409	0.0106834	No	No
MSTRG.11992	17	+	61490122	61494162	ENSOARG00000009765	17557.1	0.424196	0.000227086	0.00850475	No	No
MSTRG.17490	20	-	24574385	24668483	ENSOARG00000014506	274.527	0.425257	0.00370344	0.0392718	No	No
MSTRG.11512	17	-	11877503	11893674	ENSOARG00000008509	825.653	0.425438	0.00240315	0.0309588	No	No
MSTRG.12565	18	+	18662317	18673231	MRPS11	520.5	0.426115	0.000147891	0.00685887	No	No
MSTRG.1367	1	-	102621262	102628459	S100A16	2458.7	0.427068	0.000110958	0.00587981	No	No
MSTRG.16251	2	+	199134873	199135605	-	2269.98	0.427493	0.00574439	0.0494018	Yes	Yes
MSTRG.27939	5	+	41079969	41081578	ATP5F1D	3466.85	0.42822	0.00397881	0.0406762	No	No
MSTRG.1470	1	+	104659323	104663161	LAMTOR2	540.182	0.428398	0.00162166	0.0249374	No	No
MSTRG.9109	14	+	51689549	51700871	TOMM40	892.658	0.429213	2.79e-05	0.00269983	No	No
MSTRG.28144	5	-	49163969	49178674	NDUFA2	1364.71	0.4302	0.00125285	0.0219516	No	No
MSTRG.18757	21	-	43785795	43788896	MRPL11	558.803	0.430257	0.00287902	0.0341357	No	No
MSTRG.25148	3	+	207973625	207984844	TNFRSF1A	2652.56	0.430474	0.0046238	0.0438919	No	No
MSTRG.27843	5	-	37450131	37470204	MGAT1	2797.73	0.430771	0.00362791	0.0388593	Yes	Yes
MSTRG.29728	6	+	116898076	116899660	-	1437.07	0.431899	0.00382509	0.0399761	Yes	Yes
MSTRG.25540	3	-	223545248	223554026	ALG12	850.317	0.432776	0.00576947	0.0494975	No	No
MSTRG.5001	11	+	38927630	38936179	PSMB3	1698.63	0.432828	0.000164806	0.00716743	No	No
MSTRG.17556	20	+	26683309	26684837	-	107.405	0.433452	0.00120763	0.0215413	Yes	Yes
MSTRG.24672	3	+	178690576	178721546	MCM5	668.401	0.433963	1.06e-05	0.00161088	No	No
MSTRG.1057	1	-	87996515	88021944	WDR77	366.066	0.434575	0.0010626	0.0202396	No	No
MSTRG.1434	1	+	103807551	103808334	DCST2	734.209	0.434615	0.000157257	0.0070297	Yes	No
MSTRG.20635	24	-	17248497	17262689	KNOP1	405.854	0.436265	0.00144931	0.0235121	No	No
MSTRG.27600	5	-	17771550	17778275	MRPL54	681.184	0.43651	0.00217757	0.0293675	No	No
MSTRG.170	1	-	10190838	10191648	-	3539.6	0.437138	0.00100118	0.0194715	No	No
MSTRG.18821	21	+	44742955	44748661	NDUFV1	3177.77	0.437284	0.0052798	0.0473268	No	No
MSTRG.26892	5	-	2655859	2665617	IBA57	277.392	0.43747	0.00261624	0.0324334	No	No
MSTRG.22622	3	+	8201533	8203944	DPM2	828	0.437741	0.00389715	0.0402942	No	No
MSTRG.20817	24	-	26435372	26440705	PAGR1	647.213	0.438057	0.00128547	0.0222031	No	No
MSTRG.17771	20	-	29960293	29964558	HIST1H2BN	541.185	0.438227	0.00229856	0.0302357	No	No
MSTRG.14257	19	-	59331197	59343557	SEC61A1	8001.46	0.438454	0.000754776	0.0166291	No	No
MSTRG.20203	24	+	54677	56520	SNRNP25	499.861	0.438701	0.00414844	0.0416138	No	No
MSTRG.24704	3	-	179712725	179722488	TXN2	1266.72	0.438845	6.23e-06	0.00127904	No	No
MSTRG.8744	14	+	45308976	45310734	TMEM147	2320.36	0.43968	0.00340685	0.0374838	No	No
MSTRG.32541	9	-	55989926	56082134	-	225.664	0.44033	0.000917049	0.0184954	Yes	Yes
MSTRG.27332	5	-	12969792	12973932	TMED1	518.21	0.440568	0.000181445	0.00757049	No	No
MSTRG.29699	6	+	116166021	116173195	TMEM129	1081.9	0.440833	8.67e-05	0.00514188	Yes	No
MSTRG.27994	5	+	41845444	41846327	UQCRQ	826.023	0.440861	0.000681749	0.0158165	No	No
MSTRG.33861	JH923111.1	+	12035	16070	PSMG4	1019.14	0.441241	0.00273407	0.0333204	No	No
MSTRG.20322	24	-	1428518	1508642	ENSOARG00000016963	60936.1	0.441442	0.00528863	0.0473376	No	No
MSTRG.20351	24	+	1717016	1719653	MLST8	353.6	0.443793	2.99e-05	0.00282265	No	No
MSTRG.18578	21	-	40379312	40393852	LBHD1	609.394	0.443807	0.00167553	0.0253063	No	No
MSTRG.183	1	-	10338397	10372835	PSMB2	1498.3	0.444238	0.000343771	0.0108765	No	No
MSTRG.15949	2	+	155832918	155833422	FMNL2	6914.88	0.444804	0.00190242	0.0271609	No	No
MSTRG.21015	24	+	34070496	34127118	POR	2305.35	0.445407	7.87e-06	0.00142011	No	No
MSTRG.21621	25	-	27752768	27776704	VSIR	1353.86	0.446664	0.00559507	0.0487774	No	No
MSTRG.9407	14	-	56349465	56379203	ENSOARG00000014733	4192.52	0.447984	0.00168213	0.0253774	No	No
MSTRG.14240	19	+	59075286	59087520	RPN1	6708.79	0.448361	0.0020882	0.0287429	No	No
MSTRG.17157	20	+	7544310	7548988	ENSOARG00000009101	19480.3	0.44892	0.00123846	0.0218272	No	No
MSTRG.20809	24	-	26299168	26315565	TMEM219	745.366	0.449524	0.00303658	0.0350283	No	No
MSTRG.4662	11	+	27465249	27467133	RANGRF	550.708	0.449667	0.000266045	0.00938469	No	No
MSTRG.13630	19	-	21952343	21952813	ENSOARG00000014076	2341.55	0.450176	0.00384863	0.0401278	No	No
MSTRG.7572	13	-	59540318	59540725	ENSOARG00000004986	115.127	0.450366	0.00134055	0.0226418	No	No
MSTRG.33041	AMGL01125221.1	-	1035	1325	-	76.7222	0.450492	0.00395307	0.0405839	No	No
MSTRG.5660	11	-	55575855	55630195	TMEM104	531.59	0.450815	0.000186632	0.00769077	No	No
MSTRG.32858	9	-	94234221	94276020	ENSOARG00000017405	478.417	0.452325	0.00274281	0.033324	No	No
MSTRG.22452	3	-	1691193	1692733	ENSOARG00000025936	2220.65	0.453711	0.000417791	0.0121536	No	No
MSTRG.9305	14	+	54972037	54975973	ENSOARG00000013169	25844.5	0.454015	0.00300513	0.0348896	No	No
MSTRG.31430	8	+	27828274	27867331	PPIL6	483.986	0.45448	0.00295512	0.0345718	No	No
MSTRG.14143	19	+	56202795	56206018	RPL32	17313.3	0.45548	0.00269229	0.0330083	No	No
MSTRG.4611	11	+	26864899	26873507	EIF4A1	7480.1	0.456163	0.000617665	0.0149941	No	No
MSTRG.20802	24	+	26399860	26402357	CDIPT	679.069	0.456362	0.00052261	0.0136595	No	No
MSTRG.1095	1	-	89930093	89982995	ENSOARG00000019837	1237	0.458635	0.00539824	0.0479219	No	No
MSTRG.17163	20	-	7167927	7272764	ENSOARG00000007573	2100.34	0.461069	0.00291338	0.0343016	No	No
MSTRG.30452	7	+	42958089	42976381	ENSOARG00000020759	736.362	0.463716	0.000836308	0.0175106	No	No
MSTRG.18818	21	+	44720720	44722852	ENSOARG00000013165	5593.2	0.463727	0.00280944	0.0337474	No	No
MSTRG.27590	5	-	18185921	18186959	-	513.361	0.465023	1.97e-05	0.00223195	Yes	Yes
MSTRG.1444	1	-	103923245	103923826	DPM3	500.854	0.465318	0.000513737	0.0136179	No	No
MSTRG.4570	11	+	26561092	26570595	ACADVL	5694.16	0.465386	0.00246898	0.0314848	No	No
MSTRG.27647	5	-	18846278	18849326	OAZ1	9455.97	0.465444	0.00437618	0.0426625	No	No
MSTRG.32255	9	+	23639520	23743982	FAM49B	772.484	0.466399	0.00437367	0.0426625	No	No
MSTRG.18256	21	-	17310162	17310609	ENSOARG00000006571	1892.13	0.466605	0.00331664	0.0367791	No	No
MSTRG.17410	20	-	17255738	17280646	MRPS18A	546.357	0.466783	0.000456907	0.012782	No	No
MSTRG.20240	24	-	474567	476250	METTL26	223.828	0.467085	0.00319278	0.035943	No	No
MSTRG.27043	5	-	5554211	5555831	MRPL34	941.831	0.46712	0.000836021	0.0175106	No	No
MSTRG.5638	11	-	55228366	55232835	MRPS7	542.645	0.467311	6.93e-06	0.0013819	No	No
MSTRG.10425	15	+	52921674	52931691	SERPINH1	13853.8	0.468926	0.00452176	0.0434177	No	No
MSTRG.13582	19	-	16759307	16761588	JAGN1	419.093	0.468994	0.00245319	0.0313905	No	No
MSTRG.7508	13	+	56669291	56672728	ATP5F1E	2053.6	0.469722	0.00016295	0.00712923	No	No
MSTRG.18805	21	-	44611130	44620019	CORO1B	2202.04	0.470069	0.00556289	0.0486239	No	No
MSTRG.27536	5	+	16878638	16900075	PLIN3	1137.97	0.470225	0.00071552	0.0161721	No	No
MSTRG.29454	6	-	99366341	99366811	-	400.806	0.47058	0.00385626	0.0401301	No	No
MSTRG.23342	3	-	68703907	68706233	RPS27A	18721.6	0.470684	0.00141273	0.0232435	No	No
MSTRG.25964	4	+	44954191	44954522	RELN	1580.72	0.471531	0.00121529	0.0216306	No	No
MSTRG.22626	3	-	7876887	7884483	COQ4	322.873	0.472029	0.000698607	0.0159717	No	No
MSTRG.22503	3	+	2544839	2557051	ENSOARG00000003482	4010.91	0.472194	7.42e-05	0.00477392	No	No
MSTRG.1630	1	+	110704457	110708487	ENSOARG00000009605	1306.16	0.472552	0.00385106	0.0401278	No	No
MSTRG.9123	14	+	51833454	51833795	GEMIN7	70.9844	0.472932	0.00275732	0.0333765	No	No
MSTRG.30364	7	-	39744506	39749999	ENSOARG00000000822	6355.69	0.47381	0.00411666	0.0414663	No	No
MSTRG.16092	2	-	174945030	174945416	ENSOARG00000019697	212.298	0.474742	0.00434724	0.0426387	No	No
MSTRG.27836	5	-	36763273	36769145	HNRNPAB	163.105	0.47586	0.00309912	0.0354222	Yes	No
MSTRG.10125	15	+	34991499	34994310	RPS13	9831.49	0.476845	0.0041348	0.0415549	No	No
MSTRG.9397	14	+	55654994	55664874	ENSOARG00000014019	1782.64	0.477236	0.00378471	0.0397105	No	No
MSTRG.16160	2	+	184424985	184498681	RALB	1980.88	0.477577	0.00561075	0.0488503	No	No
MSTRG.27803	5	+	36243381	36246372	ENSOARG00000004188	1679.6	0.477786	5.91e-05	0.00417483	No	No
MSTRG.3547	10	-	32569072	32569377	ENSOARG00000017015	1016.72	0.480055	0.00132302	0.0225047	No	No
MSTRG.13913	19	+	50008056	50019676	IFRD2	897.383	0.481329	0.00279838	0.0336751	No	No
MSTRG.29440	6	-	97647664	97671351	COQ2	843.494	0.482108	0.00559131	0.0487705	No	No
MSTRG.4970	11	-	38069220	38075491	PNPO	204.381	0.482815	0.00484135	0.0449664	No	No
MSTRG.13579	19	-	16628176	16635777	ENSOARG00000005090	1956.87	0.483021	0.00306093	0.0351553	No	No
MSTRG.27015	5	-	5009157	5012267	ENSOARG00000014457	19359.6	0.483255	0.00545818	0.0481341	No	No
MSTRG.15256	2	+	82387201	82451532	NFIB	1388.29	0.483527	0.00238778	0.0309385	Yes	Yes
MSTRG.3552	10	-	32843541	32845580	ENSOARG00000012610	11684.2	0.483689	0.000907492	0.0184034	No	No
MSTRG.14462	2	+	13016557	13028295	TXN	1607.72	0.483923	0.00230145	0.030258	No	No
MSTRG.7901	13	-	74922526	74926175	TP53RK	313.288	0.485993	0.000257542	0.00916952	No	No
MSTRG.17746	20	+	29179938	29180801	ENSOARG00000017508	5613.88	0.486715	0.00460496	0.0437616	No	No
MSTRG.15707	2	+	130545170	130552584	FKBP7	1038.12	0.486783	0.000364857	0.0112566	No	No
MSTRG.28068	5	+	47127272	47127685	ENSOARG00000013423	1551.52	0.487197	0.000430276	0.0122947	No	No
MSTRG.21812	25	-	42386508	42542939	ARHGAP22	740.495	0.487497	0.00544699	0.0481148	No	No
MSTRG.20294	24	-	1334692	1335668	ENSOARG00000016411	379.856	0.488169	0.0050902	0.0463531	No	No
MSTRG.32428	9	-	42902136	42902386	MTFR1	588.62	0.48994	0.00201306	0.0281249	No	No
MSTRG.25330	3	-	214727161	214733292	ENSOARG00000016495	35149.3	0.490008	0.003225	0.0361685	No	No
MSTRG.34863	X	-	53244487	53248925	EBP	877.074	0.490636	0.00210964	0.0289116	No	No
MSTRG.14744	2	-	36980806	36991848	NUDT2	466.635	0.491622	0.00564294	0.0490028	No	No
MSTRG.11378	16	+	71364460	71366076	ENSOARG00000026999	388.395	0.49189	0.000710509	0.0161333	Yes	No
MSTRG.22253	26	-	38496966	38504135	OXSM	196.414	0.492278	0.00108634	0.0204739	No	No
MSTRG.13850	19	+	48460748	48461480	ENSOARG00000004753	486.352	0.493074	0.000138935	0.00658965	No	No
MSTRG.34851	X	+	52910447	52915444	TIMM17B	468.752	0.49378	0.000468728	0.0129585	No	No
MSTRG.30365	7	+	39748724	39752636	MGAT2	1494.97	0.493978	0.000650445	0.0154116	No	No
MSTRG.27240	5	+	10903512	10916205	WDR83OS	514.463	0.494058	0.00579082	0.0495173	No	No
MSTRG.13424	19	-	7255378	7354113	GLB1	2794.42	0.494359	0.00481605	0.0448094	No	No
MSTRG.34153	JH924393.1	+	56	256	ENSOARG00000018554	802.254	0.495009	0.000100626	0.00557471	No	No
MSTRG.18907	21	+	48197489	48205141	ENSOARG00000002794	1719.96	0.49536	0.00183117	0.0266327	Yes	No
MSTRG.22691	3	-	10723887	10750068	RABEPK	265.067	0.496709	0.000190566	0.00775114	No	No
MSTRG.35682	X	-	120611593	120640165	PRPS1	800.924	0.49706	0.000163126	0.00712923	No	No
MSTRG.15639	2	+	122388445	122389033	-	959.865	0.497424	0.000665185	0.0155869	Yes	Yes
MSTRG.4281	11	-	19638691	19651175	PIGS	1802.15	0.497943	1.96e-05	0.00223195	No	No
MSTRG.18829	21	+	44841419	44845446	NDUFS8	1596.79	0.498631	0.00106704	0.0202799	No	No
MSTRG.7143	13	-	37327194	37367732	SNX5	3100.23	0.498706	0.000757121	0.0166317	No	No
MSTRG.18568	21	-	40300609	40312785	ENSOARG00000015142	25123.8	0.499551	0.00416332	0.0416702	No	No
MSTRG.13103	18	+	59090359	59099705	GLRX5	595.04	0.500039	1.44e-05	0.00190009	No	No
MSTRG.17228	20	-	8597217	8603797	RPS10	12097.9	0.500506	0.000469334	0.0129585	No	No
MSTRG.4552	11	+	26427862	26429422	RNASEK	2625.65	0.500727	0.00116599	0.0211087	No	No
MSTRG.20400	24	+	2254105	2257982	ELOB	1630	0.500764	3.21e-05	0.00293478	No	No
MSTRG.35406	X	+	94672813	94704890	ENSOARG00000009515	3885.72	0.501288	0.00123882	0.0218272	No	No
MSTRG.9198	14	-	52996511	53003211	AP2S1	961.36	0.501638	0.000180222	0.00754307	No	No
MSTRG.9302	14	+	54943606	54956985	ALDH16A1	544.932	0.502395	0.0012485	0.0219188	No	No
MSTRG.24852	3	+	193308740	193326713	ENSOARG00000020280	9230.12	0.502736	0.00370986	0.0392718	No	No
MSTRG.32213	9	+	19077484	19077904	-	489.849	0.502852	0.00393376	0.0404791	No	No
MSTRG.18171	21	-	8620155	8653375	HIKESHI	692.078	0.503058	0.0015182	0.0240597	No	No
MSTRG.11971	17	-	60688471	60714961	PLBD2	3331.89	0.504226	0.000187136	0.00769967	No	No
MSTRG.7479	13	-	54178622	54179981	RPS21	7601.28	0.504302	0.00258531	0.0322747	No	No
MSTRG.24503	3	-	163213400	163215947	-	10113.3	0.504553	0.000813252	0.01729	Yes	Yes
MSTRG.28494	5	-	79515550	79517316	ENSOARG00000015502	12741.4	0.50456	0.00568337	0.0491832	No	No
MSTRG.23742	3	+	103447213	103449202	COX5B	3608.4	0.506269	0.000286558	0.0098081	No	No
MSTRG.5565	11	-	54048672	54055587	METTL23	115.783	0.506389	0.00323065	0.0362008	No	No
MSTRG.35017	X	-	62098998	62099291	ENSOARG00000005925	4263.99	0.506594	0.00532705	0.047554	No	No
MSTRG.18535	21	-	41265340	41300324	ENSOARG00000002733	3687.12	0.506879	0.000148692	0.00687846	No	No
MSTRG.6232	12	-	42049646	42075896	SLC25A33	312.985	0.506967	0.00208454	0.0287119	No	No
MSTRG.35423	X	-	95377885	95400698	ENSOARG00000012055	503.745	0.506971	0.000282181	0.00973526	No	No
MSTRG.18021	20	-	48062157	48370871	ENSOARG00000018718	457.669	0.508209	1.6e-06	0.00063385	No	No
MSTRG.22664	3	+	8633715	8637917	ENSOARG00000012079	12435.2	0.510744	0.00378786	0.0397123	No	No
MSTRG.1509	1	+	105132448	105139225	NAXE	656.621	0.511877	0.000353838	0.0110639	No	No
MSTRG.10030	15	+	29153642	29160968	HMBS	782.825	0.512615	0.0024481	0.0313533	No	No
MSTRG.4817	11	+	34176887	34191779	SREBF1	4456.73	0.513265	7.02e-05	0.0046305	No	No
MSTRG.9312	14	+	54981354	54983763	RPS11	28667.2	0.513291	0.002011	0.028123	No	No
MSTRG.22496	3	-	2461312	2468139	ENSOARG00000003241	184.981	0.513918	0.000825058	0.0174408	No	No
MSTRG.27543	5	+	17055519	17066617	MYDGF	1029.67	0.514133	0.00247213	0.0315099	No	No
MSTRG.8317	14	-	18352471	18352927	-	791.099	0.515423	3.31e-05	0.00298555	No	No
MSTRG.2702	1	+	229186151	229201855	SSR3	2981.58	0.515814	0.00258154	0.0322524	No	No
MSTRG.8233	14	-	13540729	13541439	APRT	382.448	0.517955	2.54e-06	0.000801827	No	No
MSTRG.25818	4	-	29440825	29441155	ABCB5	158.582	0.518646	0.0054717	0.0481737	No	No
MSTRG.14928	2	+	49376474	49390362	ENSOARG00000011154	100.662	0.518663	0.0010762	0.020367	No	No
MSTRG.11880	17	-	53191537	53233537	ORAI1	537.448	0.520424	0.00573684	0.0493845	No	No
MSTRG.20957	24	-	30822900	30823442	ENSOARG00000010831	463.892	0.520621	0.0049567	0.0456252	No	No
MSTRG.7661	13	-	62815721	62900156	RALY	146.887	0.520674	0.00110718	0.0207768	Yes	No
MSTRG.13870	19	-	48911786	48914043	RPL29	743.096	0.521756	0.00550588	0.0483471	Yes	No
MSTRG.3360	10	-	19436938	19437650	RCBTB1	621.254	0.52211	0.00134991	0.0226731	No	No
MSTRG.2414	1	-	198836053	198855288	ENSOARG00000020530	801.071	0.52244	0.00289153	0.0341799	No	No
MSTRG.26938	5	+	3823984	3825752	NR2C2AP	275.514	0.522876	0.00162308	0.0249374	No	No
MSTRG.33555	JH922454.1	-	11115	11440	-	249.719	0.524551	0.000881311	0.0181307	No	No
MSTRG.25020	3	+	206027937	206028196	-	795.351	0.524604	0.00202013	0.0281249	No	No
MSTRG.27055	5	-	5606218	5616730	OCEL1	1337.68	0.524966	0.0045307	0.0434317	No	No
MSTRG.4593	11	+	26635230	26650372	GPS2	3652.64	0.525375	0.000129426	0.0063574	No	No
MSTRG.26927	5	-	3550803	3576233	ENSOARG00000007749	1738.44	0.526623	0.00146223	0.0236498	No	No
MSTRG.9507	14	-	59371966	59374232	RPL28	7456.95	0.527035	0.000312682	0.0102943	No	No
MSTRG.15374	2	+	100367422	100406723	ACO1	2236.95	0.527788	0.0013287	0.0225414	No	No
MSTRG.27984	5	+	41629877	41631535	SCAMP4	726.463	0.528147	7.38e-05	0.00477086	No	No
MSTRG.5247	11	-	43546269	43551808	SLC25A39	1847.01	0.528201	0.00101115	0.0195941	No	No
MSTRG.23994	3	-	132056655	132081572	COPZ1	2810.37	0.52835	0.00198612	0.0278986	No	No
MSTRG.9400	14	+	55659984	55661044	ENSOARG00000014019	3433.92	0.528944	0.00365308	0.0389725	No	No
MSTRG.27270	5	-	12100838	12102263	-	96.821	0.529245	0.00240477	0.0309588	Yes	Yes
MSTRG.27832	5	-	36727863	36731383	NHP2	426.525	0.531466	0.000615489	0.0149549	No	No
MSTRG.34304	MT	+	7019	7702	COX2	15943	0.531517	0.005647	0.0490221	No	No
MSTRG.18485	21	-	39640686	39644456	TMEM258	744.495	0.531571	0.000726791	0.0163046	No	No
MSTRG.19084	22	+	2527743	2532628	ZWINT	171.741	0.532804	0.00439906	0.0427935	No	No
MSTRG.15547	2	+	116103749	116107270	-	1083.03	0.532905	0.00439075	0.0427594	Yes	Yes
MSTRG.25287	3	+	213733246	213741730	POLR2F	596.388	0.533036	5.41e-05	0.00403738	No	No
MSTRG.10388	15	+	51467260	51518202	MRPL48	183.76	0.533657	0.0011868	0.0213122	No	No
MSTRG.17370	20	+	16651905	16659658	CNPY3	1128.67	0.535147	0.00197963	0.0278368	No	No
MSTRG.26952	5	+	4062528	4080158	COPE	2852.68	0.535667	0.000299482	0.00998385	No	No
MSTRG.18555	21	-	41629088	41791150	ENSOARG00000004321	672.561	0.535742	0.00501078	0.0459015	No	No
MSTRG.32318	9	-	29612550	29613161	ENSOARG00000020159	4050.94	0.537392	0.00108498	0.0204739	No	No
MSTRG.13960	19	+	50698150	50699318	-	4343.27	0.539094	0.00221445	0.0296443	No	No
MSTRG.13784	19	+	43696110	43696978	ENSOARG00000013890	104.175	0.541167	0.00127381	0.0220942	No	No
MSTRG.24486	3	-	163139373	163140903	-	22337	0.541829	0.00123257	0.0217612	Yes	Yes
MSTRG.33339	JH921926.1	-	12559	12976	ENSOARG00000001629	1704.71	0.541962	0.00047871	0.0130306	No	No
MSTRG.3316	10	-	15949925	15950250	-	50.434	0.544111	0.00519073	0.0468587	No	No
MSTRG.25080	3	-	207470552	207471945	C12orf57	1172.5	0.545719	0.000176919	0.00748695	No	No
MSTRG.7352	13	+	50759786	50775058	C20orf27	1700.82	0.545971	9.79e-05	0.00547669	No	No
MSTRG.34738	X	-	47851106	47859001	APEX2	835.681	0.54863	0.00106265	0.0202396	No	No
MSTRG.9702	14	+	62566195	62574232	RPS5	22195.3	0.54962	0.00452082	0.0434177	No	No
MSTRG.13490	19	+	12608757	12622126	RPSA	28608.2	0.549702	0.00204867	0.0283743	No	No
MSTRG.9595	14	-	60263227	60269049	ENSOARG00000002753	12246.3	0.550072	0.00292153	0.0343672	No	No
MSTRG.2951	1	-	255532812	255534704	-	463.174	0.550528	0.0014664	0.0236743	No	No
MSTRG.31660	8	+	58022324	58025684	ENSOARG00000014536	22064.2	0.550626	0.00327745	0.0365419	No	No
MSTRG.5801	12	-	2245311	2245511	DSTYK	79.9159	0.550971	0.000630213	0.0151082	No	No
MSTRG.8610	14	-	38376727	38389909	DHODH	421.256	0.551915	0.00115509	0.021101	No	No
MSTRG.16918	2	-	241999917	242003221	GALE	164.806	0.552977	0.00162948	0.0249639	Yes	No
MSTRG.1138	1	-	92649314	92650026	ENSOARG00000020196	619.776	0.553587	0.00561748	0.048877	No	No
MSTRG.7861	13	-	73170735	73181651	SDC4	3367.53	0.554145	0.00172556	0.02567	No	No
MSTRG.14729	2	+	36710152	36712118	SIGMAR1	350.661	0.554164	8.79e-06	0.00145858	No	No
MSTRG.35405	X	-	94712418	94712771	ENSOARG00000009533	1434.45	0.554582	0.00103848	0.0199357	No	No
MSTRG.33115	AMGL01127434.1	+	21	1167	-	804.235	0.556653	1.85e-05	0.00217442	No	No
MSTRG.25150	3	+	207986112	207986873	TNFRSF1A	2139.93	0.556955	0.000740147	0.0165252	No	No
MSTRG.24130	3	-	136357285	136373897	TMBIM6	15854	0.557145	0.00291164	0.0343016	No	No
MSTRG.1727	1	-	117799370	117950033	CREG1	4112.22	0.557857	0.00525853	0.0472199	No	No
MSTRG.31524	8	+	40442369	40464027	ENSOARG00000012142	329.921	0.559132	9.1e-09	2.21e-05	No	No
MSTRG.11122	16	-	32528500	32540454	FBXO4	81.5854	0.559574	0.00020619	0.0080859	No	No
MSTRG.2312	1	-	188444275	188450435	ENSOARG00000020259	12563.7	0.560793	0.00251353	0.0317762	No	No
MSTRG.26989	5	+	4629890	4656535	LSM4	479.47	0.560836	0.000147206	0.00684843	No	No
MSTRG.27812	5	-	36297742	36320036	LMAN2	3336.12	0.561759	0.00129318	0.0222338	No	No
MSTRG.27422	5	-	14642645	14649676	ENSOARG00000003683	621.501	0.562405	9.61e-05	0.0054051	No	No
MSTRG.8215	14	-	12798953	12826560	SLC7A5	454.692	0.562511	0.00482822	0.0448901	No	No
MSTRG.33287	JH921836.1	-	1651	3348	-	61.8098	0.563004	0.0039182	0.0403501	Yes	Yes
MSTRG.21517	25	+	15816681	15816974	ANK3	545.197	0.563432	0.00130199	0.0222746	No	No
MSTRG.1446	1	-	103938831	103941957	KRTCAP2	1098.89	0.563539	0.000102884	0.00564091	No	No
MSTRG.33510	JH922355.1	-	2950	8048	-	1858.64	0.563829	0.00170428	0.0255717	No	No
MSTRG.5011	11	-	39016458	39020292	RPL23	16821.9	0.565617	0.0022061	0.0296443	No	No
MSTRG.24615	3	-	172697055	172703211	C12orf73	99.3857	0.565682	0.00126472	0.0220299	No	No
MSTRG.18877	21	-	47570569	47587019	DHCR7	378.315	0.566835	0.00474928	0.0444794	No	No
MSTRG.2205	1	+	181398774	181400786	ENSOARG00000025592	1869.34	0.567381	0.00244067	0.0312732	Yes	No
MSTRG.27397	5	+	14198473	14201148	TRAPPC5	850.893	0.567843	0.000720945	0.0162459	No	No
MSTRG.9050	14	-	50414657	50422495	RPS19	17746.2	0.56882	0.000529174	0.0137323	No	No
MSTRG.26140	4	-	63715497	63715855	RP9	1414.34	0.569454	0.00200573	0.0281002	Yes	No
MSTRG.32374	9	-	36111034	36112627	RPS20	16226	0.56969	0.00431643	0.0424972	No	No
MSTRG.12721	18	-	26142227	26150244	STARD5	212.624	0.571051	0.00057796	0.0143967	No	No
MSTRG.8911	14	-	48287581	48290565	RPS16	15386.2	0.572154	0.000948878	0.0188667	No	No
MSTRG.8830	14	+	46881856	46882431	ENSOARG00000011320	5398.34	0.572955	0.00315805	0.0357624	No	No
MSTRG.398	1	+	19960832	19971556	AKR1A1	1626.85	0.573256	0.000209132	0.00811068	No	No
MSTRG.2587	1	+	214636305	214640676	ENSOARG00000020768	1011.73	0.573289	0.000982226	0.0192431	No	No
MSTRG.20625	24	-	16810362	16869535	COQ7	268.294	0.573627	0.000131489	0.00641893	No	No
MSTRG.12211	17	-	69872275	69873262	ENSOARG00000011652	67.8954	0.574339	0.00464699	0.0440031	No	No
MSTRG.32938	AMGL01121659.1	-	21	3400	ENSOARG00000001479	4866.72	0.574735	2.64e-05	0.00264615	No	No
MSTRG.11303	16	+	62402286	62403682	ENSOARG00000013884	3470.75	0.575638	0.00446638	0.0432122	No	No
MSTRG.7996	14	-	391843	396460	ENSOARG00000004471	3760.51	0.576552	0.00472885	0.0444003	No	No
MSTRG.18514	21	+	40471876	40475147	POLR2G	858.231	0.579586	2.18e-08	4.17e-05	No	No
MSTRG.31853	8	-	80986470	80986883	ENSOARG00000002764	555.545	0.579997	0.000246798	0.00888852	No	No
MSTRG.27928	5	+	40986460	40987643	ENSOARG00000011060	2854.34	0.581027	0.000244953	0.00887157	No	No
MSTRG.3963	10	-	86141373	86163919	GAS6	7727.29	0.581077	0.00125431	0.0219516	No	No
MSTRG.30030	7	+	20624296	20627474	PSME2	1477.35	0.581969	4.08e-06	0.0010417	No	No
MSTRG.18504	21	+	40134613	40157493	ASRGL1	1713.35	0.582421	1.48e-05	0.001913	No	No
MSTRG.4876	11	+	35839167	35843999	MRPL27	574.747	0.584542	4.86e-05	0.0037705	No	No
MSTRG.10038	15	-	29161269	29162539	H2AFX	382.746	0.584751	0.000658819	0.0155076	No	No
MSTRG.8669	14	+	42923162	42937458	LRP3	1235.32	0.585467	0.00316265	0.0357624	No	No
MSTRG.5634	11	+	55212864	55223216	SLC25A19	730.372	0.5858	0.00409149	0.0413375	No	No
MSTRG.18035	20	+	48969519	48986084	ECI2	2860.36	0.58599	0.00211351	0.0289421	No	No
MSTRG.8347	14	+	21819746	21824614	FTO	332.316	0.586041	0.00239022	0.0309385	Yes	No
MSTRG.8254	14	+	14019230	14022398	RF00324	14758.9	0.586524	6.79e-05	0.00455775	Yes	No
MSTRG.24429	3	-	162102410	162108244	SHMT2	1116.52	0.590161	0.00276204	0.0334053	No	No
[truncated: 1,153 more rows]
