# Supplementary material for: Identification of Regulatory Functions of LncRNAs Associated With T. circumcincta Infection in Adult Sheep
Source: Front Genet. 2021 Jun 14;12:685341. doi: 10.3389/fgene.2021.685341 (PMC8236958; doi:10.3389/fgene.2021.685341)
Supplement: Supplementary Table 2 — List of top 20 pathways based on −log (p-value) enriched by the genes from the three GNMs green, yellow and turquoise according to the Ingenuity Pathway Analysis®. [file Table_2.XLSX]

## Sheet: GNMs
Identification of regulatory functions of lncRNAs associated with T. circumcincta infection in adult sheep
Praveen Krishna Chitneedi, Rosemarie Weikard, Juan J. Arranz, María Martínez Valladares, Christa Kühn, Beatriz Gutiérrez-Gil
Table S2 | List of top 20 pathways based on -log (p-value) enriched by the genes from the three GNMs green, yellow and turquoise according to the Ingenuity Pathway Analysis.
GNM	Ingenuity Canonical Pathways	-log(p-value)	Ratio	z-score	Molecules
Green	ERK5 Signaling	4.55E00	8.22E-02	-2.449	RAP2A,PTPN11,GNAQ,KRAS,GNA13,ELK4
	SAPK/JNK Signaling	3.44E00	5.17E-02	-2.449	RAP2A,PTPN11,MAP3K13,MAP3K7,KRAS,GNA13
	3-phosphoinositide Degradation	3.4E00	4.24E-02	-1.89	SYNJ2,PTPN11,NUDT9,PIKFYVE,PPP1CA,RNGTT,PPFIA4
	HGF Signaling	3.23E00	4.72E-02	-2.449	RAP2A,PRKCI,PTPN11,MAP3K13,MAP3K7,KRAS
	Rac Signaling	3.17E00	4.62E-02	-2.236	RAP2A,PRKCI,PTPN11,PIKFYVE,KRAS,ELK4
	HIPPO signaling	3.17E00	5.81E-02	NaN	DLG1,FAT4,SMAD3,MOB1A,PPP1CA
	Ephrin Receptor Signaling	3.13E00	3.83E-02	-2.449	RAP2A,PTPN11,SORBS1,GNAQ,KRAS,GNA13,EPHA3
	Role of Tissue Factor in Cancer	3.06E00	4.38E-02	NaN	RAP2A,YES1,PTPN11,GNAQ,KRAS,GNA13
	Apelin Endothelial Signaling Pathway	3.04E00	4.35E-02	-2.449	RAP2A,PRKCI,PTPN11,SMAD3,KRAS,GNA13
	Cardiac Hypertrophy Signaling (Enhanced)	3.02E00	2.35E-02	-3.464	DLG1,RAP2A,PRKCI,NFAT5,PTPN11,IL17RD,MAP3K13,MAP3K7,GNAQ,KRAS,GNA13,IFNAR1
	Androgen Signaling	3.02E00	4.32E-02	NaN	PRKCI,SMAD3,GNAQ,POLR2B,GNA13,GTF2A1
	JAK/Stat Signaling	3.00	5.32E-02	-1.342	RAP2A,PIAS2,PTPN11,GNAQ,KRAS
	Renin-Angiotensin Signaling	2.97E00	4.23E-02	-2.236	RAP2A,PRKCI,PTPN11,GNAQ,KRAS,PTGER2
	Prolactin Signaling	2.94E00	5.15E-02	-1.342	RAP2A,PRKCI,PTPN11,KRAS,IRF1
	LPS-stimulated MAPK Signaling	2.92E00	5.1E-02	-2.236	RAP2A,PRKCI,PTPN11,MAP3K7,KRAS
	Role of NFAT in Regulation of the Immune Response	2.88E00	3.47E-02	-1.89	RAP2A,NFAT5,PTPN11,CSNK1G2,GNAQ,KRAS,GNA13
	B Cell Receptor Signaling	2.88E00	3.47E-02	-1890	SYNJ2,RAP2A,NFAT5,PTPN11,MAP3K13,MAP3K7,KRAS
	IL-4 Signaling	2.86E00	4.95E-02	NaN	SYNJ2,RAP2A,NFAT5,PTPN11,KRAS
	D-myo-inositol (1,4,5,6)-Tetrakisphosphate Biosynthesis	2.84E00	3.97E-02	-1.633	PTPN11,NUDT9,PIKFYVE,PPP1CA,RNGTT,PPFIA4
	D-myo-inositol (3,4,5,6)-tetrakisphosphate Biosynthesis	2.84E00	3.97E-02	-1633	PTPN11,NUDT9,PIKFYVE,PPP1CA,RNGTT,PPFIA4
Yellow	RhoGDI Signaling	3.96E00	5.38E-02	2.333	ROCK1,ROCK2,ITGA3,PAK1,CFL1,CDH6,ARHGDIA,ARHGEF10,DLC1,GNG12
	Ephrin A Signaling	2.94E00	7.81E-02	NaN	ROCK1,ROCK2,PAK1,CFL1,BCAR1
	Axonal Guidance Signaling	2.77E00	2.96E-02	NaN	GLI2,CFL1,ADAM15,BCAR1,SEMA6C,ROCK1,ROCK2,ITGA3,PAK1,PLCB4,MMP11,PLXNB2,SEMA3C,PLCL1,GNG12
	CCR3 Signaling in Eosinophils	2.66E00	4.83E-02	NaN	ROCK1,ROCK2,PLCB4,PAK1,CFL1,CCL24,GNG12
	Ephrin B Signaling	2.65E00	6.76E-02	NaN	ROCK1,ROCK2,PAK1,CFL1,GNG12
	Assembly of RNA Polymerase II Complex	2.48E00	0.08	NaN	POLR2G,POLR2F,TAF5,GTF2H1
	Oxidative Phosphorylation	2.44E00	5.04E-02	2.449	NDUFS8,COX5B,NDUFA10,NDUFAB1,ATP5F1E,ATP5MC3
	Chemokine Signaling	2.42E00	5.95E-02	-1.342	ROCK2,PLCB4,CAMK1D,CFL1,CCL24
	Semaphorin Signaling in Neurons	2.19E00	6.67E-02	NaN	ROCK1,ROCK2,PAK1,CFL1
	Regulation of Actin-based Motility by Rho	2.17E00	5.21E-02	-1	ROCK1,ITGA3,PAK1,CFL1,ARHGDIA
	Androgen Signaling	2.12E00	4.32E-02	NaN	POLR2G,POLR2F,GTF2H1,CACNB2,CACNA2D3,GNG12
	Ephrin Receptor Signaling	2.11E00	3.83E-02	-1.89	ROCK1,ROCK2,PAK1,ITGA3,CFL1,BCAR1,GNG12
	CREB Signaling in Neurons	2.1E00	3.48E-02	NaN	POLR2G,POLR2F,PLCB4,GRIA1,CACNB2,PLCL1,CACNA2D3,GNG12
	G Protein Signaling Mediated by Tubby	2.08E00	8.82E-02	NaN	PLCB4,TUB,GNG12
	Endocannabinoid Neuronal Synapse Pathway	2.07E00	4.23E-02	-2.449	PLCB4,GRIA1,DAGLA,CACNB2,PLCL1,CACNA2D3
	Mitochondrial Dysfunction	2.05E00	3.72E-02	NaN	NDUFS8,CPT1B,COX5B,NDUFA10,NDUFAB1,ATP5F1E,ATP5MC3
	Nucleotide Excision Repair Pathway	2.04E00	8.57E-02	NaN	POLR2G,POLR2F,GTF2H1
	CDP-diacylglycerol Biosynthesis I	2.01E00	8.33E-02	NaN	LPCAT3,GPAT3,CDS2
	Tetrapyrrole Biosynthesis II	1.97E00	1.54E-01	NaN	UROS,HMBS
Turquoise	EIF2 Signaling	1.36E01	1.62E-01	1.213	RPL11,RPLP1,SOS2,PDPK1,RPS11,BCL2,RPS20,UBA52,RPS13,EIF3A,IGF1R,RPS3,RPS5,RPL32,RPS19,NRAS,RALB,RPL29,RPS10,AGO2,RPS21,RPL23,RPL28,FAU,RPL10A,EIF3G,RPL8,RPS16,SREBF1,RPS27L,EIF4A1,EIF3I,RPS27A,RPL10,RPS25,RPS14,RPSA,EIF3K
	Regulation of eIF4 and p70S6K Signaling	8.83E00	1.51E-01	-1.342	SOS2,PDPK1,RPS11,RPS20,RPS13,EIF3A,RPS3,RPS5,ITGB1,RPS19,NRAS,RALB,RPS10,AGO2,RPS21,FAU,EIF3G,RPS16,RPS27L,EIF4A1,EIF3I,RPS27A,RPS25,RPSA,RPS14,EIF3K
	Mitochondrial Dysfunction	7.37E00	1.33E-01	NaN	HSD17B10,SDHA,NDUFV1,COX4I2,ATP5F1D,COX6A1,PRDX5,TRAK1,BACE1,NDUFB8,MT-CO2,DHODH,GPX7,NDUFA2,BCL2,ATP5F1B,TXN2,UQCR10,CYC1,NDUFB7,COX5A,CYB5A,UQCRC1,ACO1,UQCRQ
	mTOR Signaling	5.8E00	1.1E-01	-1.342	PDPK1,RPS11,RPS20,RPS13,EIF3A,RPS3,RPS5,RPS19,NRAS,RALB,RPS10,RPS21,FAU,EIF3G,DGKZ,RPS16,EIF4A1,RPS27L,EIF3I,RPS27A,RPS25,RPS14,EIF3K,RPS6KC1,RPSA
	Oxidative Phosphorylation	5.01E00	1.34E-01	4	SDHA,NDUFV1,COX4I2,COX6A1,ATP5F1D,NDUFB8,MT-CO2,NDUFA2,ATP5F1B,UQCR10,NDUFB7,CYC1,COX5A,CYB5A,UQCRC1,UQCRQ
	Protein Ubiquitination Pathway	4.79E00	9.45E-02	NaN	B2M,PSMB3,PSMB10,PSMB8,ELOB,SACS,USP13,UBA52,PSMB9,PSMA6,DNAJC9,UBE4B,PSME2,PSMD3,PSMA1,UBE2L6,UBE2D1,PSMD8,PSMB7,DNAJC24,PSMB2,RBX1,PSMA5,DNAJC18,PSMB1,RPS27A
	Cell Cycle Control of Chromosomal Replication	3.66E00	1.61E-01	NaN	LIG1,MCM3,MCM5,PCNA,CDK13,CDT1,CDK17,CDK4,CDK14
	NRF2-mediated Oxidative Stress Response	3.1E00	8.74E-02	1.508	MGST1,NRAS,DNAJC9,PRDX1,PPIB,GSTM3,CREBBP,RALB,SOD1,CLPP,EP300,CUL3,AKR1A1,ERP29,RBX1,DNAJC18,TXN,FTH1
	Aryl Hydrocarbon Receptor Signaling	2.83E00	9.4E-02	0	TP53,MGST1,NFIX,GSTM3,CDK4,EP300,RXRG,ALDH1L1,ALDH1A1,NEDD8,CDKN1A,NFIB,ALDH16A1,ALDH3B2
	Ethanol Degradation IV	2.69E00	1.67E-01	2.449	ALDH1L1,ALDH1A1,ACSS2,CYGB,GPX7,ACSL1
	Sirtuin Signaling Pathway	2.54E00	7.08E-02	-0.5	TOMM40,TP53,PPARG,SDHA,NDUFV1,PFKFB3,ATP5F1D,ATG3,TIMM17B,SMARCA5,G6PD,NDUFB8,SOD1,STAT3,NDUFA2,PCK2,ATP5F1B,ATG14,SREBF1,ACSS2,NDUFB7,CYC1,TSPO
	Renal Cell Carcinoma Signaling	2.52E00	1.05E-01	NaN	NRAS,UBA52,RBX1,RALB,SOS2,CREBBP,RPS27A,ELOB,FH,EP300
	PTEN Signaling	2.49E00	9.38E-02	2.309	ITGB1,MAST2,NRAS,BMPR1A,RALB,SOS2,CDKN1A,IGF1R,PREX2,PDPK1,MAGI2,BCL2
	Ephrin Receptor Signaling	2.41E00	8.2E-02	-0.535	ITGB1,GNB4,NRAS,ARPC1B,SORBS1,PTPN13,RALB,WASL,SOS2,CREBBP,GNB2,GNAT2,STAT3,MAP4K4,GRINA
	Huntington's Disease Signaling	2.38E00	7.36E-02	-1.667	TP53,SDHA,ATP5F1D,CREBBP,SOS2,PSME2,PDPK1,AP2A2,GPAA1,EP300,GNB4,ATP5F1B,UBA52,HTT,GNB2,IGF1R,PLCB1,RPS27A,NAPA
	Unfolded protein response	2.32E00	1.25E-01	NaN	PPARG,CALR,SREBF1,INSIG1,OS9,CD82,BCL2
	GADD45 Signaling	2.31E00	2.11E-01	NaN	TP53,PCNA,CDKN1A,CDK4
	Superoxide Radicals Degradation	2.28E00	0.3	NaN	CYGB,SOD1,GPX7
	STAT3 Pathway	2.28E00	8.82E-02	0	NRAS,MAP3K11,IL1RL1,BMPR1A,RALB,CDKN1A,IGF1R,STAT3,SOCS7,IL31RA,SOCS5,BCL2
	PPAR Signaling	2.24E00	9.62E-02	0	PPARG,NRAS,IL1RAPL2,IL1RL1,TNFRSF1A,RALB,SOS2,CREBBP,MAP4K4,EP300
