# Supplementary material for: Identification of Regulatory Functions of LncRNAs Associated With T. circumcincta Infection in Adult Sheep
Source: Front Genet. 2021 Jun 14;12:685341. doi: 10.3389/fgene.2021.685341 (PMC8236958; doi:10.3389/fgene.2021.685341)
Supplement: Supplementary File 1 — Bash script with all the parameters adapted for different tools used in the bioinformatics workflow of lncRNA detection. [file Data_Sheet_1.ZIP]

Archive with 1 entries (1 files):
- SupplementaryScriptFontiers.sh
