# Supplementary material for: Identification of Regulatory Functions of LncRNAs Associated With T. circumcincta Infection in Adult Sheep
Source: Front Genet. 2021 Jun 14;12:685341. doi: 10.3389/fgene.2021.685341 (PMC8236958; doi:10.3389/fgene.2021.685341)
Supplement: Supplementary File 1 — Bash script with all the parameters adapted for different tools used in the bioinformatics workflow of lncRNA detection. [file Data_Sheet_1.ZIP › SupplementaryScriptFontiers.sh]

#bin/bash

######--- 1. cutadapt v1.18 : remove adapter sequences ----#######

WD=/cutadapt_sampleCheck
SD=/SheepRNA-Seq12Samples

cd $WD;

declare -a arr=("HHJJMBBXX_6_10" "HHJJMBBXX_6_11" "HHJJMBBXX_6_12" "HHJJMBBXX_6_13" "HHJJMBBXX_6_8" "HHJJMBBXX_6_9" "HHJJMBBXX_7_16" "HHJJMBBXX_7_18" "HHJJMBBXX_8_14" "HHJJMBBXX_8_15" "HHJJMBBXX_8_19" "HHJJMBBXX_8_20")

for samples  in  "${arr[@]}"
do

cutadapt -a AGATCGGAAGAGCACACGTCTGAACTCCAGTCAC -A AGATCGGAAGAGCGTCGTGTAGGGAAAGAGTGTAGATCTCGGTGGTCGCCGTATCATT \
 -o $WD/${samples}_1.cutadapt.fastq.gz -p $WD/${samples}_2.cutadapt.fastq.gz $SD/${samples}_1.fastq.gz $SD/${samples}_2.fastq.gz >> cutadapt_20181218.txt;

done

######---- 2. qualitytrim v1.6.0 : trimming poor-quality sequences from reads ----#########

quality=/QualityTrim/arobinson-qualitytrim-208b902d741c/bin/quality-trim
SD=/cutadapt_sampleCheck
WD=/QualityTrim_SampleCheck

declare -a arr=("HHJJMBBXX_6_10" "HHJJMBBXX_6_11" "HHJJMBBXX_6_12" "HHJJMBBXX_6_13" "HHJJMBBXX_6_8" "HHJJMBBXX_6_9" "HHJJMBBXX_7_16" "HHJJMBBXX_7_18" "HHJJMBBXX_8_14" "HHJJMBBXX_8_15" "HHJJMBBXX_8_19" "HHJJMBBXX_8_20")

for samples  in  "${arr[@]}"
do

$quality -s -N3 -q15 $SD/${samples}_1.cutadapt.fastq.gz $SD/${samples}_2.cutadapt.fastq.gz >> $WD/qualtrim/liste.txt;

done

###### ---- 3. HISAT2 v 2.1.0 : index for reference genome ----#############

hisat=/Hisat-2.1.0/hisat2-2.1.0/
Ovisaries95=/Ovis_ariesRef_v3.1_ensemv95
lncRNAWork=/Hisat2_Oar_v3.1Index/

      ## Splicesites and Exons ##
$hisat/hisat2_extract_splice_sites.py Ovis_aries_v3.1-r95.gtf > Splicesites_V3.1

$hisat/hisat2_extract_exons.py Ovis_aries_v3.1-r95.gtf > Exons_V3.1

       ### Built Index ##
$hisat/hisat2-build -p 60  --ss $lncRNAWork/Splicesites_V3.1 --exon $lncRNAWork/Exons_V3.1 \
 $Ovisaries94/Ovis_aries.Oar_v3.1.dna.toplevel_95.fa  $lncRNAWork/SheepgenomeIndex_V3.1

#######---- 4. HISAT2 v 2.1.0 : Alignment  ----######################

Index=/Hisat2_Oar_v3.1.95Index
hisat=/Hisat-2.1.0/hisat2-2.1.0
SD=/QualityTrim_SampleCheck/QT_output
WD=/Hisat2_Oar_v3.1Alignedsamples_TrimmedInput

cd $WD;

declare -a arr=("HHJJMBBXX_6_10" "HHJJMBBXX_6_11" "HHJJMBBXX_6_12" "HHJJMBBXX_6_13" "HHJJMBBXX_6_8" "HHJJMBBXX_6_9" "HHJJMBBXX_7_16" "HHJJMBBXX_7_18" "HHJJMBBXX_8_14" "HHJJMBBXX_8_15" "HHJJMBBXX_8_19" "HHJJMBBXX_8_20")

for sample in "${arr[@]}"
do

$hisat/hisat2 -p 12  --rna-strandness RF --dta --new-summary --summary-file  $WD/Trimmed_Unsorted/${sample}_test_hisat2  \
 --met-file $WD/Trimmed_Unsorted/${sample}_met_hisat \
 -x $Index/SheepgenomeIndex_V3.1.95 -1 $SD/${sample}_1.cutadapt-trimmed.fastq.gz -2 $SD/${sample}_2.cutadapt-trimmed.fastq.gz \
 -S $WD/Trimmed_Unsorted/${sample}_cutadapt-trimmed_Align.sam

samtools view -Sb -@ 12 $WD/Trimmed_Unsorted/${sample}_cutadapt-trimmed_Align.sam > $WD/Trimmed_Unsorted/${sample}_hisat_trimmed_unsorted.bam


samtools sort -O bam -l 2 -@ 12 -T $WD/Trimmed_Unsorted/tempo.nnn.bam -o $WD/Trimmed_Sorted/${sample}_trimmed_sorted.bam \
 $WD/Trimmed_Unsorted/${sample}_hisat_trimmed_unsorted.bam

done

########---- 5. StringTie v 1.3.5 : Transcriptome assembly ----##################

SD=/Hisat2_Oar_v3.1Alignedsamples_TrimmedInput/Trimmed_Sorted
WD=/Stringtie_Oar_v3.1_Ensembl95_TrimmedInput
stringtie=/stringtie-1.3.5/stringtie-1.3.5.Linux_x86_64/stringtie
gtf=/Ovis_ariesRef_v3.1_ensemv95/Ovis_aries_v3.1-r95.gtf

cd $WD;

declare -a arr=("HHJJMBBXX_6_10" "HHJJMBBXX_6_11" "HHJJMBBXX_6_12" "HHJJMBBXX_6_13" "HHJJMBBXX_6_8" "HHJJMBBXX_6_9" "HHJJMBBXX_7_16" "HHJJMBBXX_7_18" "HHJJMBBXX_8_14" "HHJJMBBXX_8_15" "HHJJMBBXX_8_19" "HHJJMBBXX_8_20")

for samples  in  "${arr[@]}"
do
output_file="${samples}_oar3_1_95_hisat2_trimmed_unsorted_sorted_12_stringtie.gtf"
$stringtie $SD/${samples}_trimmed_sorted.bam -p 12 --rf -o $output_file -G $gtf  -A $WD/${samples}_trimmed_unsorted_sorted_12_stringtie.tab -B >> $WD/Stringtie_console;

done

#########--- 6. StringTie v 1.3.5 : merge annotations ------###############

  ## the Ensembl annotation file used for read alignment and transcript assembly with Hisat2 and Stringtie, respectively ##
ANNOTATION=/Ovis_ariesRef_v3.1_ensemv95/Ovis_aries_v3.1-r95.gtf
WD=/Stringtie_Oar_v3.1_Ensembl95_TrimmedInput
stringtie=/stringtie-1.3.5/stringtie-1.3.5.Linux_x86_64/stringtie

cd $WD/

find $WD -name "*.gtf" > $WD/transcripts_to_merge_trimmed.txt

$stringtie -p 8 --merge -G $ANNOTATION -o $WD/12Samples_trimmed_Nemasheep_Stringtie_MERGED.gtf $WD/transcripts_to_merge_trimmed.txt

###########---- 7. gffcompare v-0.10.6 : compare with reference annotation ------###########

WD=/12Sample_MERGED_gffcompare_Oar_v3.1_95_TrimmedInput
gffcompare=/gffcompare/gffcompare-0.10.6.Linux_x86_64/gffcompare
ANNOTATION=/Ovis_ariesRef_v3.1_ensemv95/Ovis_aries_v3.1-r95.gtf
SD=/Stringtie_Oar_v3.1_Ensembl95_TrimmedInput

cd $WD;

$gffcompare -r $ANNOTATION -o $WD/12Sample_trimmed_MERGED_gffcompare_gtfoutput.gtf $SD/12Samples_trimmed_Nemasheep_Stringtie_MERGED.gtf

#################---- 8. FEELnc  :lncRNA analysis ---------####################################################

WD=/Feelnc_Oar_v3.1_Ensembl95_TrimmedInput
GTFgffcompare=/12Sample_MERGED_gffcompare_Oar_v3.1_95_TrimmedInput/12Sample_trimmed_MERGED_gffcompare_gtfoutput.gtf.annotated.gtf
GTFensembl95=/Ovis_ariesRef_v3.1_ensemv95/Ovis_aries_v3.1-r95.gtf
FEELnc=/home/praveen/feelnc_install_dir/
REFensembl95=/Ovis_ariesRef_v3.1_ensemv95/Ovis_aries.Oar_v3.1.dna.toplevel_95.fa

cd $WD;

            ####### Filtering ###############
$FEELnc/bin/FEELnc_filter.pl -p 12 -i $GTFgffcompare -a $GTFensembl95 -b transcript_biotype=protein_coding \
 --monoex=-1 -o $WD/FEELnc_filtered_trimmed_MERGED_gffcompare.out > $WD/Candidatelnc_FEELnc_Filtered.gtf

        ###### Computing coding potential #########################

$FEELnc/bin/FEELnc_codpot.pl -p 12 -i $WD/Candidatelnc_FEELnc_Filtered.gtf -a $GTFensembl95 \
 -g $REFensembl95  -b transcript_biotype=protein_coding --outdir $WD/Coding_Potential \
  --outname=NeemaSheep_Feelnc --mode=shuffle

      ############ Classification ################

$FEELnc/bin/FEELnc_classifier.pl --biotype -i $WD/Coding_Potential/NeemaSheep_Feelnc.lncRNA.gtf \
 -a $GTFensembl95 > $WD/NemaSheep_lncRNA_classes.txt

###########------ 9.  gffcompare v-0.10.6 : novel lncRNA identification ------###########

WD=/Feelnc_Oar_v3.1_Ensembl95_TrimmedInput/GffCompareClassCode
gffcompare=/gffcompare/gffcompare-0.10.6.Linux_x86_64/gffcompare
ANNOTATION=/Ovis_ariesRef_v3.1_ensemv95/Ovis_aries_v3.1-r95.gtf
SD=/Feelnc_Oar_v3.1_Ensembl95_TrimmedInput/Coding_Potential

cd $WD;

$gffcompare -r $ANNOTATION -o $WD/NeemaSheep_Feelnc_gffcompare_ClassCode.gtf $SD/NeemaSheep_Feelnc.lncRNA.gtf

######################################################################################################################mm

########------  feature count of subread version 1.6.3 : No.of reads per genes were counted for differntial gene expression analysis  -----########

featureCount=/Subread/subread-1.6.3-Linux-x86_64/bin/featureCounts
SD=/Hisat2_Oar_v3.1Alignedsamples_TrimmedInput/Trimmed_Unsorted
gtf=/12Sample_MERGED_gffcompare_Oar_v3.1_95_TrimmedInput/12Sample_trimmed_MERGED_gffcompare_gtfoutput.gtf.annotated.gtf
WD=/SubreadfeatureCount_Oar_v3.1_Ensembl95_TrimmedInput

cd $WD;

declare -a samples_all=("HHJJMBBXX_6_10" "HHJJMBBXX_6_11" "HHJJMBBXX_6_12" "HHJJMBBXX_6_13" "HHJJMBBXX_6_8" "HHJJMBBXX_6_9" "HHJJMBBXX_7_16" "HHJJMBBXX_7_18" "HHJJMBBXX_8_14" "HHJJMBBXX_8_15" "HHJJMBBXX_8_19" "HHJJMBBXX_8_20")

for bamfiles in "${samples_all[@]}"
do

output_file="${bamfiles}_unsorted_trimmed_featureCounts_Ens95.txt"
$featureCount -T 12 -p -a $gtf  -t exon -g gene_id -o $output_file -s 2 --largestOverlap -M --fraction $SD/${bamfiles}_hisat_trimmed_unsorted.bam >> $WD/summary_console;

done

########## ------- END --------- ############
